# Supplementary material for: Bisamidine Derivatives as Candidates for Tegumentary Leishmaniasis Therapy: Phenotypic Screening in Infection of Macrophages and Mechanistic Insights with Dual RNA-seq
Source: ACS Omega. 2026 Mar 27;11(13):20270–84. doi: 10.1021/acsomega.5c10727 (PMC13063000; doi:10.1021/acsomega.5c10727)
Supplement: Supplementary file 1 [file ao5c10727_si_001.xlsx]

## Sheet: Planilha1
Table S1: Mapped reads in genome index
	C1	C2	C3	C4	T1	T2	T3	T4	Average
Total input raw reads	55870606	64623782	63681328	70065736	58103112	72319388	59582195	67404253	63956300
Low Quality reads	1606115	1846070	2030295	1842995	1462104	1924097	1678259	1860995	1781366.25
Total input trimmed reads	54264491	62777712	61651033	68222741	56641008	70395291	57903936	65543258	62174933.75
Mouse genome
Total input reads (Xenofilter)	44928747	53590101	52928207	58233717	48969104	61548358	48602232	54821788	52952781.75
Uniquely mapped reads	41275912	49341104	48757540	53634392	45163655	56985629	44709387	50523133	48798844
Multi-mapped reads	3652824	4248978	4170663	4599314	3805423	4562698	3892827	4298647	4153921.75
Total mapped reads	44928736	53590082	52928203	58233706	48969078	61548327	48602214	54821780	52952765.75
Percentage of mapped reads	82.80%	85.36%	85.85%	85.36%	86.46%	87.43%	83.94%	83.64%	85.17%
Leishmania genome
Total input reads (Xenofilter)	9335744	9187611	8722826	9989024	7671904	8846933	9301704	10721470	9222152
Uniquely mapped reads	1494891	565001	576165	680616	817029	521693	586381	865282	763382.25
Multi-mapped reads	1445626	536090	450589	700916	658803	246780	700722	1063503	725378.625
Total mapped reads	2940517	1101091	1026754	1381532	1475832	768473	1287103	1928785	1488760.875
Percentage of mapped reads	5.42%	1.75%	1.67%	2.03%	2.61%	1.09%	2.22%	2.94%	2.39%
