# Supplementary material for: Bisamidine Derivatives as Candidates for Tegumentary Leishmaniasis Therapy: Phenotypic Screening in Infection of Macrophages and Mechanistic Insights with Dual RNA-seq
Source: ACS Omega. 2026 Mar 27;11(13):20270–84. doi: 10.1021/acsomega.5c10727 (PMC13063000; doi:10.1021/acsomega.5c10727)
Supplement: Supplementary file 3 [file ao5c10727_si_003.xlsx]

## Sheet: Table-results-edgeR-FDR-0.1-BSF
Table S2: Differentially expressed genes in Leishmania samples
Transcript ID	logFC	logCPM	LR	PValue	FDR	gene_id	gene_name
LbrM.01.2.201150.1	-0.835176	6.53081	17.2676	3.24673e-05	0.0423438	LbrM.01.2.201150: Pseudogene	Ribosomal protein S7e 2C putative
LbrM.05.2.000410.1	0.710239	6.44015	23.1406	1.50574e-06	0.00490948	LbrM.05.2.000410	RecF/RecN/SMC N terminal domain/AAA domain/SMC proteins Flexible Hinge Domain 2C putative
LbrM.07.2.202220.1	0.661169	6.36382	19.1477	1.20985e-05	0.026298	LbrM.07.2.202220: Pseudogene	Cation transporter/ATPase 2C N-terminus/E1-E2 ATPase/haloacid dehalogenase-like hydrolase/Cation transport ATPase (P-type)/Cation transporting ATPase 2C C-terminus 2C putative
LbrM.19.2.001400.1	1.24685	5.24299	26.3982	2.778e-07	0.00181153	LbrM.19.2.001400	hypothetical protein 2C conserved
LbrM.24.2.001970.1	0.709145	5.95988	17.6517	2.65276e-05	0.0423438	LbrM.24.2.001970	WD domain 2C G-beta repeat/PFU (PLAA family ubiquitin binding)/PUL domain containing protein 2C putative
LbrM.28.2.002610.1	0.701672	5.75071	14.4992	0.000140218	0.0914365	LbrM.28.2.002610	Rft protein 2C putative
LbrM.28.2.208700.1	1.52911	4.66788	15.973	6.42515e-05	0.0598548	LbrM.28.2.208700: Pseudogene	Phage integrase family 2C putative
LbrM.29.2.002270.1	0.709802	6.64415	16.6757	4.43445e-05	0.0481951	LbrM.29.2.002270	Zn-finger in ubiquitin-hydrolases and other protein/Ubiquitin carboxyl-terminal hydrolase 2C putative
LbrM.34.2.003170.1	-1.06995	5.43214	15.0042	0.00010727	0.0777231	LbrM.34.2.003170	Pex19 protein family 2C putative
LbrM.34.2.210900.1	1.42283	4.51373	15.5569	8.00609e-05	0.0652597	LbrM.34.2.210900	KH domain containing protein 2C putative
