# Supplementary material for: Bisamidine Derivatives as Candidates for Tegumentary Leishmaniasis Therapy: Phenotypic Screening in Infection of Macrophages and Mechanistic Insights with Dual RNA-seq
Source: ACS Omega. 2026 Mar 27;11(13):20270–84. doi: 10.1021/acsomega.5c10727 (PMC13063000; doi:10.1021/acsomega.5c10727)
Supplement: Supplementary file 4 [file ao5c10727_si_004.xlsx]

## Sheet: TableS3-GOs-leishmania
Table S3: Enriched GO biological processes (FDR < 5%) of STRING network analysis
GO ID	GO name*	observed gene Count	background gene Count	strength**	signal***	FDR	Protein ids	Cluster
GO:0000070	Mitotic sister chromatid segregation	3	15	1.64	0.95	0.0021	LbrM.05.2.000410.1,LBRM_11_0600,LBRM_13_0220	cluster3
GO:0000122	Negative regulation of transcription by RNA polymerase II	2	10	1.64	0.59	0.0245	LBRM_15_0460,LBRM_32_0930	cluster3
GO:0000280	Nuclear division	4	33	1.42	1.02	0.00078	LbrM.05.2.000410.1,LBRM_11_0600,LBRM_35_1730,LBRM_13_0220	cluster3
GO:0000819	Sister chromatid segregation	4	22	1.6	1.24	0.00022	LbrM.05.2.000410.1,LBRM_11_0600,LBRM_35_1730,LBRM_13_0220	cluster3
GO:0006511	Ubiquitin-dependent protein catabolic process	7	120	1.11	1.05	0.0000908	LbrM.24.2.001970.1,LbrM.29.2.002270.1,LBRM_32_1400,LBRM_34_1880,LBRM_35_6330,LBRM_35_6830,LBRM_35_6940	cluster1
GO:0006625	Protein targeting to peroxisome	6	10	2.12	2.8	0.0000000131	LBRM_19_1470,LBRM_25_1880,LBRM_29_0760,LBRM_33_0900,LbrM.34.2.003170.1,LBRM_34_4910	cluster2
GO:0006635	Fatty acid beta-oxidation	3	18	1.56	0.87	0.0032	LBRM_27_0580,LBRM_31_0700,LBRM_33_2130	cluster2
GO:0006810	Transport	13	613	0.67	0.66	0.0001	LBRM_11_0720,LBRM_15_0120,LBRM_19_1470,LBRM_25_1880,LBRM_27_0580,LbrM.28.2.002610.1,LBRM_29_0760,LBRM_31_0700,LBRM_33_0900,LBRM_33_2130,LbrM.34.2.003170.1,LBRM_34_4910,LBRM_35_0200	cluster2
GO:0006869	Lipid transport	4	33	1.42	1.02	0.00078	LBRM_27_0580,LbrM.28.2.002610.1,LBRM_31_0700,LBRM_33_2130	cluster2
GO:0006996	Organelle organization	14	468	0.82	0.94	0.0000013	LbrM.05.2.000410.1,LBRM_11_0600,LBRM_15_0120,LBRM_19_1470,LBRM_25_1880,LBRM_27_0580,LBRM_29_0760,LBRM_31_0700,LBRM_33_0900,LBRM_33_2130,LbrM.34.2.003170.1,LBRM_34_4910,LBRM_35_1730,LBRM_13_0220	cluster2
GO:0007031	Peroxisome organization	9	14	2.15	4.27	0.000000000000285	LBRM_19_1470,LBRM_25_1880,LBRM_27_0580,LBRM_29_0760,LBRM_31_0700,LBRM_33_0900,LBRM_33_2130,LbrM.34.2.003170.1,LBRM_34_4910	cluster2
GO:0007062	Sister chromatid cohesion	3	14	1.67	0.98	0.0018	LBRM_11_0600,LBRM_35_1730,LBRM_13_0220	cluster3
GO:0008104	Protein localization	11	261	0.96	1.11	0.00000228	LBRM_11_0600,LBRM_19_1470,LBRM_25_1140,LBRM_25_1880,LBRM_29_0760,LBRM_33_0900,LBRM_34_0160,LBRM_34_1180,LbrM.34.2.003170.1,LBRM_34_4910,LBRM_13_0220	cluster2
GO:0009987	Cellular process	30	4005	0.21	0.29	0.0024	LbrM.05.2.000410.1,LBRM_11_0600,LBRM_11_0720,LBRM_15_0120,LbrM.19.2.001400.1,LBRM_19_1470,LbrM.24.2.001970.1,LBRM_25_1140,LBRM_25_1880,LBRM_27_0580,LbrM.28.2.002610.1,LBRM_29_0760,LbrM.29.2.002270.1,LBRM_31_0700,LBRM_32_1400,LBRM_33_0900,LBRM_33_2130,LBRM_34_0160,LBRM_34_1180,LBRM_34_1880,LbrM.34.2.003170.1,LbrM.34.2.210900.1,LBRM_34_4910,LBRM_35_0200,LBRM_35_1730,LBRM_35_6330,LBRM_35_6830,LBRM_3…	cluster2
GO:0015910	Long-chain fatty acid import into peroxisome	3	3	2.34	1.51	0.0001	LBRM_27_0580,LBRM_31_0700,LBRM_33_2130	cluster2
GO:0015919	Peroxisomal membrane transport	9	13	2.18	4.31	0.000000000000285	LBRM_19_1470,LBRM_25_1880,LBRM_27_0580,LBRM_29_0760,LBRM_31_0700,LBRM_33_0900,LBRM_33_2130,LbrM.34.2.003170.1,LBRM_34_4910	cluster2
GO:0016043	Cellular component organization	15	622	0.72	0.8	0.00000359	LbrM.05.2.000410.1,LBRM_11_0600,LBRM_15_0120,LBRM_19_1470,LBRM_25_1880,LBRM_27_0580,LbrM.28.2.002610.1,LBRM_29_0760,LBRM_31_0700,LBRM_33_0900,LBRM_33_2130,LbrM.34.2.003170.1,LBRM_34_4910,LBRM_35_1730,LBRM_13_0220	cluster2
GO:0016558	Protein import into peroxisome matrix	5	9	2.08	2.27	0.000000486	LBRM_19_1470,LBRM_25_1880,LBRM_29_0760,LBRM_33_0900,LBRM_34_4910	cluster2
GO:0016560	Protein import into peroxisome matrix, docking	2	3	2.16	0.88	0.0048	LBRM_33_0900,LBRM_34_4910	cluster2
GO:0016579	Protein deubiquitination	3	28	1.37	0.72	0.0078	LbrM.29.2.002270.1,LBRM_32_1400,LBRM_35_6330	cluster1
GO:0030433	Ubiquitin-dependent ERAD pathway	4	12	1.86	1.53	0.0000478	LBRM_34_1880,LBRM_35_6330,LBRM_35_6830,LBRM_35_6940	cluster1
GO:0033036	Macromolecule localization	15	318	1.01	1.45	0.0000000019	LBRM_11_0600,LBRM_19_1470,LBRM_25_1140,LBRM_25_1880,LBRM_27_0580,LbrM.28.2.002610.1,LBRM_29_0760,LBRM_31_0700,LBRM_33_0900,LBRM_33_2130,LBRM_34_0160,LBRM_34_1180,LbrM.34.2.003170.1,LBRM_34_4910,LBRM_13_0220	cluster2
GO:0033365	Protein localization to organelle	10	85	1.41	2.18	0.00000000268	LBRM_11_0600,LBRM_19_1470,LBRM_25_1140,LBRM_25_1880,LBRM_29_0760,LBRM_33_0900,LBRM_34_0160,LbrM.34.2.003170.1,LBRM_34_4910,LBRM_13_0220	cluster2
GO:0033554	Cellular response to stress	6	198	0.82	0.56	0.0067	LBRM_11_0600,LBRM_34_1880,LBRM_35_6330,LBRM_35_6830,LBRM_35_6940,LBRM_13_0220	cluster3
GO:0035967	Cellular response to topologically incorrect protein	3	8	1.91	1.19	0.00055	LBRM_35_6330,LBRM_35_6830,LBRM_35_6940	cluster1
GO:0042760	Very long-chain fatty acid catabolic process	3	3	2.34	1.51	0.0001	LBRM_27_0580,LBRM_31_0700,LBRM_33_2130	cluster2
GO:0043161	Proteasome-mediated ubiquitin-dependent protein catabolic process	5	62	1.25	1	0.00047	LbrM.24.2.001970.1,LBRM_34_1880,LBRM_35_6330,LBRM_35_6830,LBRM_35_6940	cluster1
GO:0044248	Cellular catabolic process	10	285	0.88	0.9	0.000039	LbrM.24.2.001970.1,LBRM_27_0580,LbrM.29.2.002270.1,LBRM_31_0700,LBRM_32_1400,LBRM_33_2130,LBRM_34_1880,LBRM_35_6330,LBRM_35_6830,LBRM_35_6940	cluster1
GO:0044260	Cellular macromolecule metabolic process	10	724	0.48	0.34	0.0238	LBRM_11_0600,LbrM.24.2.001970.1,LbrM.28.2.002610.1,LbrM.29.2.002270.1,LBRM_32_1400,LBRM_34_1880,LBRM_35_6330,LBRM_35_6830,LBRM_35_6940,LBRM_13_0220	cluster1
GO:0045184	Establishment of protein localization	9	225	0.94	0.94	0.0000522	LBRM_11_0600,LBRM_19_1470,LBRM_25_1880,LBRM_29_0760,LBRM_33_0900,LBRM_34_1180,LbrM.34.2.003170.1,LBRM_34_4910,LBRM_13_0220	cluster2
GO:0046907	Intracellular transport	11	257	0.97	1.13	0.00000208	LBRM_11_0720,LBRM_19_1470,LBRM_25_1880,LBRM_27_0580,LBRM_29_0760,LBRM_31_0700,LBRM_33_0900,LBRM_33_2130,LbrM.34.2.003170.1,LBRM_34_4910,LBRM_35_0200	cluster2
GO:0051179	Localization	18	681	0.76	0.95	0.0000000407	LBRM_11_0600,LBRM_11_0720,LBRM_15_0120,LBRM_19_1470,LBRM_25_1140,LBRM_25_1880,LBRM_27_0580,LbrM.28.2.002610.1,LBRM_29_0760,LBRM_31_0700,LBRM_33_0900,LBRM_33_2130,LBRM_34_0160,LBRM_34_1180,LbrM.34.2.003170.1,LBRM_34_4910,LBRM_35_0200,LBRM_13_0220	cluster2
GO:0051234	Establishment of localization	16	626	0.75	0.87	0.000000806	LBRM_11_0600,LBRM_11_0720,LBRM_15_0120,LBRM_19_1470,LBRM_25_1880,LBRM_27_0580,LbrM.28.2.002610.1,LBRM_29_0760,LBRM_31_0700,LBRM_33_0900,LBRM_33_2130,LBRM_34_1180,LbrM.34.2.003170.1,LBRM_34_4910,LBRM_35_0200,LBRM_13_0220	cluster2
GO:0051641	Cellular localization	16	359	0.99	1.42	0.000000000835	LBRM_11_0600,LBRM_11_0720,LBRM_19_1470,LBRM_25_1140,LBRM_25_1880,LBRM_27_0580,LBRM_29_0760,LBRM_31_0700,LBRM_33_0900,LBRM_33_2130,LBRM_34_0160,LBRM_34_1180,LbrM.34.2.003170.1,LBRM_34_4910,LBRM_35_0200,LBRM_13_0220	cluster2
GO:0055085	Transmembrane transport	9	255	0.89	0.85	0.0001	LBRM_15_0120,LBRM_19_1470,LBRM_25_1880,LBRM_27_0580,LBRM_29_0760,LBRM_31_0700,LBRM_33_0900,LBRM_33_2130,LBRM_34_4910	cluster2
GO:0061780	Mitotic cohesin loading	2	2	2.34	0.95	0.0033	LBRM_11_0600,LBRM_13_0220	cluster3
GO:0071169	Establishment of protein localization to chromatin	2	2	2.34	0.95	0.0033	LBRM_11_0600,LBRM_13_0220	cluster3
GO:0071702	Organic substance transport	11	332	0.86	0.91	0.0000168	LBRM_15_0120,LBRM_19_1470,LBRM_25_1880,LBRM_27_0580,LbrM.28.2.002610.1,LBRM_29_0760,LBRM_31_0700,LBRM_33_0900,LBRM_33_2130,LbrM.34.2.003170.1,LBRM_34_4910	cluster2
GO:0071705	Nitrogen compound transport	7	284	0.73	0.52	0.0067	LBRM_15_0120,LBRM_19_1470,LBRM_25_1880,LBRM_29_0760,LBRM_33_0900,LbrM.34.2.003170.1,LBRM_34_4910	cluster2
GO:0071712	ER-associated misfolded protein catabolic process	2	4	2.04	0.81	0.0069	LBRM_35_6830,LBRM_35_6940	cluster1
GO:0071840	Cellular component organization or biogenesis	16	803	0.64	0.68	0.000014	LbrM.05.2.000410.1,LBRM_11_0600,LBRM_15_0120,LBRM_19_1470,LBRM_25_1880,LBRM_27_0580,LbrM.28.2.002610.1,LBRM_29_0760,LBRM_31_0700,LBRM_33_0900,LBRM_33_2130,LbrM.34.2.003170.1,LbrM.34.2.210900.1,LBRM_34_4910,LBRM_35_1730,LBRM_13_0220	cluster2
GO:0072594	Establishment of protein localization to organelle	8	64	1.44	1.9	0.000000148	LBRM_11_0600,LBRM_19_1470,LBRM_25_1880,LBRM_29_0760,LBRM_33_0900,LbrM.34.2.003170.1,LBRM_34_4910,LBRM_13_0220	cluster2
GO:1901575	Organic substance catabolic process	10	327	0.82	0.8	0.0001	LbrM.24.2.001970.1,LBRM_27_0580,LbrM.29.2.002270.1,LBRM_31_0700,LBRM_32_1400,LBRM_33_2130,LBRM_34_1880,LBRM_35_6330,LBRM_35_6830,LBRM_35_6940	cluster1
GO:1990414	Replication-born double-strand break repair via sister chromatid exchange	2	2	2.34	0.95	0.0033	LBRM_11_0600,LBRM_13_0220	cluster3
* GO name in bold: enriched GOs with at least one DEG
**strength: log10(observed/expected gene counts)
***signal: weighted harmonic mean between observed/expected ratio and -log(FDR)
