# Supplementary material for: Bisamidine Derivatives as Candidates for Tegumentary Leishmaniasis Therapy: Phenotypic Screening in Infection of Macrophages and Mechanistic Insights with Dual RNA-seq
Source: ACS Omega. 2026 Mar 27;11(13):20270–84. doi: 10.1021/acsomega.5c10727 (PMC13063000; doi:10.1021/acsomega.5c10727)
Supplement: Supplementary file 5 [file ao5c10727_si_005.xlsx]

## Sheet: Table-results-edgeR-FDR-0.05-BS
Table S4: Differentially expressed genes in macrophage samples
Transcript ID	logFC	logCPM	LR	PValue	FDR	gene_id	gene_name
ENSMUST00000000964.6	-0.618818	0.87482	13.2616	0.000270898	0.0191801	ENSMUSG00000029844.10	Hoxa1
ENSMUST00000001008.6	-0.174264	8.76666	21.1082	4.34074e-06	0.000864056	ENSMUSG00000000982.6	Ccl3
ENSMUST00000001620.13	-0.528597	1.5232	16.2241	5.62751e-05	0.00612843	ENSMUSG00000027680.16	Fxr1
ENSMUST00000001672.12	-0.567938	5.64002	16.5268	4.79665e-05	0.0054433	ENSMUSG00000001627.13	Ifrd1
ENSMUST00000002350.11	-0.316057	3.42743	19.6197	9.44887e-06	0.00163904	ENSMUSG00000002280.12	Ciao3
ENSMUST00000003635.7	-0.355444	6.47808	12.7142	0.000362887	0.0240784	ENSMUSG00000003541.7	Ier3
ENSMUST00000004145.14	0.778272	1.97423	17.1887	3.38438e-05	0.00410948	ENSMUSG00000004043.15	Stat5a
ENSMUST00000004985.11	-0.489184	2.28259	12.27	0.000460289	0.0275323	ENSMUSG00000063952.17	Brpf3
ENSMUST00000008999.12	-0.641132	0.543253	18.0958	2.10059e-05	0.00288208	ENSMUSG00000008855.18	Hdac5
ENSMUST00000010192.11	-0.264547	3.75837	14.9649	0.00010953	0.0101913	ENSMUSG00000010048.11	Ifrd2
ENSMUST00000015256.15	-0.759316	3.7806	11.5106	0.000691989	0.0356793	ENSMUSG00000015112.16	Slc25a13
ENSMUST00000015456.10	-0.188053	5.3591	17.7463	2.52413e-05	0.00331343	ENSMUSG00000015312.10	Gadd45b
ENSMUST00000016681.15	0.533623	2.02181	12.5438	0.000397514	0.0251396	ENSMUSG00000031095.16	Cul4b
ENSMUST00000019649.4	-0.171753	8.83643	20.9107	4.81188e-06	0.000950053	ENSMUSG00000019505.8	Ubb
ENSMUST00000020308.5	-0.541276	4.25522	11.4063	0.000731965	0.0371878	ENSMUSG00000020108.5	Ddit4
ENSMUST00000020655.14	0.328102	5.44832	11.739	0.000612042	0.0327388	ENSMUSG00000020387.16	Jade2
ENSMUST00000021674.7	-1.50184	5.60632	100.724	1.05742e-23	3.20993e-20	ENSMUSG00000021250.14	Fos
ENSMUST00000021843.13	0.713621	2.17831	34.1534	5.09331e-09	2.3338e-06	ENSMUSG00000046949.17	Nqo2
ENSMUST00000022220.13	-0.619969	1.83798	13.7892	0.000204511	0.0157668	ENSMUSG00000014850.16	Msh3
ENSMUST00000022380.9	-0.193561	6.30853	17.2373	3.29891e-05	0.00402584	ENSMUSG00000021832.9	Psmc6
ENSMUST00000022428.13	-0.379681	2.26147	14.2606	0.000159166	0.0134213	ENSMUSG00000021876.16	Rnase4
ENSMUST00000022962.8	-0.186947	4.79731	11.2171	0.000810489	0.0398436	ENSMUSG00000022337.8	Emc2
ENSMUST00000023769.11	-0.132916	6.31739	10.562	0.00115434	0.0488381	ENSMUSG00000023027.14	Atf1
ENSMUST00000024839.6	0.662471	0.786947	18.7378	1.49979e-05	0.00238055	ENSMUSG00000024042.8	Sik1
ENSMUST00000025025.7	-0.422735	3.70893	13.7001	0.000214445	0.0162743	ENSMUSG00000024190.8	Dusp1
ENSMUST00000025263.15	-0.232375	6.65079	29.8714	4.61683e-08	1.76317e-05	ENSMUSG00000024401.15	Tnf
ENSMUST00000026475.15	-0.832527	6.63004	11.2025	0.000816885	0.0399961	ENSMUSG00000025408.16	Ddit3
ENSMUST00000026911.6	-0.278002	3.33989	12.6846	0.000368685	0.0241428	ENSMUSG00000025804.6	Ccr1
ENSMUST00000027012.14	-0.249501	4.50879	20.3225	6.54271e-06	0.00123333	ENSMUSG00000033538.14	Casp4
ENSMUST00000029568.7	-0.276214	4.58803	18.6664	1.55699e-05	0.00244782	ENSMUSG00000027956.12	Tmem144
ENSMUST00000029796.11	0.259981	3.8514	11.884	0.000566191	0.0315366	ENSMUSG00000028149.13	Rap1gds1
ENSMUST00000029866.16	0.508188	1.04618	10.9497	0.000936163	0.043446	ENSMUSG00000028212.17	Ccne2
ENSMUST00000030015.6	-0.404002	2.24218	15.3746	8.81642e-05	0.00846272	ENSMUSG00000028331.13	Trmo
ENSMUST00000030751.5	-0.361666	4.01764	15.9559	6.48362e-05	0.00672883	ENSMUSG00000028917.15	Plekhm2
ENSMUST00000030992.13	0.460226	4.5064	40.1562	2.3445e-10	1.38869e-07	ENSMUSG00000029110.14	Rnf4
ENSMUST00000031331.13	-0.383455	5.56585	12.9527	0.000319468	0.0220406	ENSMUSG00000029385.15	Ccng2
ENSMUST00000031632.9	-0.396833	2.95713	12.5565	0.000394824	0.0251003	ENSMUSG00000029627.13	Zkscan14
ENSMUST00000031653.12	0.143105	5.74941	10.6331	0.0011108	0.048107	ENSMUSG00000029648.14	Flt1
ENSMUST00000031655.4	-0.328369	2.74705	11.0923	0.00086685	0.0416037	ENSMUSG00000029650.11	Slc46a3
ENSMUST00000032194.11	-0.2252	7.27053	11.0881	0.000868845	0.0416172	ENSMUSG00000030103.12	Bhlhe40
ENSMUST00000032200.16	0.137956	6.8454	12.3968	0.000430066	0.0263742	ENSMUSG00000030109.16	Slc6a12
ENSMUST00000032306.15	-0.665926	2.21392	42.646	6.5597e-11	4.40695e-08	ENSMUSG00000030187.16	Klra2
ENSMUST00000032570.14	0.901875	1.05154	34.5719	4.10804e-09	1.91853e-06	ENSMUSG00000030410.17	Dmwd
ENSMUST00000033049.9	-0.262595	3.81271	10.8249	0.00100142	0.0451195	ENSMUSG00000030785.9	Cox6a2
ENSMUST00000033081.14	0.300169	3.21665	13.5494	0.000232363	0.0171394	ENSMUSG00000030811.15	Fbxl19
ENSMUST00000033088.8	-0.357519	4.33686	13.6482	0.000220456	0.0166266	ENSMUSG00000030816.9	Rnf40
ENSMUST00000033135.9	-0.200444	4.49131	11.8323	0.000582125	0.0319249	ENSMUSG00000030846.17	Tial1
ENSMUST00000033415.15	-1.40596	0.744274	61.3569	4.76132e-15	6.80168e-12	ENSMUSG00000031090.15	Nadsyn1
ENSMUST00000033429.9	0.566162	4.36897	10.6528	0.00109903	0.047746	ENSMUSG00000031103.13	Elf4
ENSMUST00000033755.6	-0.535411	0.7209	14.2637	0.000158898	0.0134213	ENSMUSG00000031382.15	Asb11
ENSMUST00000033769.15	-0.738892	2.94868	73.8021	8.63529e-18	1.74757e-14	ENSMUSG00000031392.19	Irak1
ENSMUST00000034022.4	-0.205927	6.24888	24.567	7.17702e-07	0.00019366	ENSMUSG00000031609.4	Sap30
ENSMUST00000035177.15	0.562411	0.715343	11.127	0.000850793	0.0409951	ENSMUSG00000032563.17	Mrpl3
ENSMUST00000035199.13	0.813219	2.7985	10.727	0.00105586	0.0464521	ENSMUSG00000032580.13	Rbm5
ENSMUST00000035240.7	0.273899	3.3458	12.7742	0.000351435	0.0236555	ENSMUSG00000057219.12	Armc7
ENSMUST00000036225.15	-1.11139	1.32134	10.5443	0.00116547	0.0492233	ENSMUSG00000038388.15	Pals2
ENSMUST00000037575.15	-0.386889	4.749	10.9291	0.000946651	0.0435406	ENSMUSG00000018501.18	Ncor1
ENSMUST00000037967.6	0.398232	2.98079	21.9608	2.78272e-06	0.000608815	ENSMUSG00000032806.14	Slc10a3
ENSMUST00000038791.15	-0.155417	6.20298	10.6678	0.00109017	0.0475312	ENSMUSG00000033917.16	Gde1
ENSMUST00000039516.4	-0.259359	4.53528	12.162	0.000487741	0.0283368	ENSMUSG00000035105.6	Egln3
ENSMUST00000039538.15	0.513773	2.394	14.1133	0.000172126	0.0141698	ENSMUSG00000039219.19	Arid4b
ENSMUST00000039881.4	0.315688	3.80575	12.183	0.000482264	0.0281785	ENSMUSG00000038563.15	Efl1
ENSMUST00000040555.15	0.479813	4.11157	29.6825	5.08931e-08	1.90144e-05	ENSMUSG00000041740.17	Rnf10
ENSMUST00000041385.14	-1.17256	1.73367	12.9617	0.000317929	0.0219969	ENSMUSG00000034255.19	Arhgap27
ENSMUST00000041500.8	0.165034	6.38404	11.3411	0.00075811	0.0381965	ENSMUSG00000032802.9	Srxn1
ENSMUST00000042105.11	-0.417953	6.73464	14.2419	0.000160754	0.0135084	ENSMUSG00000040435.13	Ppp1r15a
ENSMUST00000042576.11	-0.616675	0.245582	12.6153	0.000382607	0.024581	ENSMUSG00000037971.11	Cfap68
ENSMUST00000042901.15	-0.265454	6.18202	24.217	8.60694e-07	0.000224752	ENSMUSG00000034349.15	Smc4
ENSMUST00000043098.9	-0.383699	4.88297	11.4182	0.000727291	0.0370278	ENSMUSG00000036390.9	Gadd45a
ENSMUST00000043441.13	-0.418309	3.54344	15.9589	6.47313e-05	0.00672883	ENSMUSG00000040363.16	Bcor
ENSMUST00000043755.14	-1.13416	1.22858	12.2159	0.000473833	0.0279977	ENSMUSG00000062646.13	Ganc
ENSMUST00000047816.15	-0.591361	0.575918	13.8156	0.000201657	0.0157409	ENSMUSG00000042632.18	Pla2g6
ENSMUST00000047906.10	-0.337124	6.49961	23.7661	1.08783e-06	0.000272349	ENSMUSG00000034640.10	Tiparp
ENSMUST00000048079.14	-0.335801	3.90351	26.4144	2.75476e-07	8.46827e-05	ENSMUSG00000044465.20	Fhip1b
ENSMUST00000049272.5	0.584562	0.161877	11.0363	0.00089343	0.0420483	ENSMUSG00000038700.5	Hoxb5
ENSMUST00000050993.11	-0.343696	5.41009	51.8255	6.06578e-13	6.69579e-10	ENSMUSG00000021282.18	Eif5
ENSMUST00000051139.13	-0.363551	5.08005	28.5997	8.8996e-08	3.13227e-05	ENSMUSG00000044098.15	Rsbn1
ENSMUST00000051186.9	0.894742	4.07375	18.4815	1.7156e-05	0.00261252	ENSMUSG00000050697.10	Prkaa1
ENSMUST00000051510.9	0.678645	1.1126	24.0072	9.59757e-07	0.000245344	ENSMUSG00000039047.18	Pigk
ENSMUST00000051995.14	0.364866	4.40977	32.5795	1.14415e-08	4.8747e-06	ENSMUSG00000031805.18	Jak3
ENSMUST00000052449.6	0.850325	2.90573	23.2089	1.4532e-06	0.000349414	ENSMUSG00000039473.9	Ubn1
ENSMUST00000053640.5	-0.224151	3.87053	10.5719	0.00114817	0.0486619	ENSMUSG00000045730.5	Adrb2
ENSMUST00000054274.8	0.611821	5.16432	12.2968	0.000453733	0.0273422	ENSMUSG00000045312.13	Lhfpl2
ENSMUST00000054289.13	0.60551	2.42508	18.6599	1.56233e-05	0.00244782	ENSMUSG00000044533.16	Rps2
ENSMUST00000055022.15	-0.454938	3.39766	10.7915	0.00101967	0.0456033	ENSMUSG00000002871.15	Tpra1
ENSMUST00000055081.14	0.627141	2.71937	24.2611	8.41209e-07	0.000222052	ENSMUSG00000027194.17	Ttc17
ENSMUST00000057145.7	-0.312789	4.21853	10.6053	0.00112765	0.048213	ENSMUSG00000045502.7	Hcar2
ENSMUST00000059775.15	-0.237389	5.99369	15.3848	8.76905e-05	0.00845065	ENSMUSG00000047407.18	Tgif1
ENSMUST00000060427.6	-0.50545	4.50086	15.6405	7.65969e-05	0.0076866	ENSMUSG00000053560.6	Ier2
ENSMUST00000060531.16	-0.203717	5.95959	13.7982	0.000203527	0.0157409	ENSMUSG00000046079.17	Lrrc8d
ENSMUST00000060955.12	-0.286467	3.87756	20.8221	5.03992e-06	0.000979156	ENSMUSG00000027346.16	Gpcpd1
ENSMUST00000061450.7	0.204487	4.01615	12.3062	0.000451463	0.0273422	ENSMUSG00000045980.14	Tmem104
ENSMUST00000064795.6	-1.06668	4.44759	36.6917	1.38368e-09	7.00055e-07	ENSMUSG00000038418.9	Egr1
ENSMUST00000064922.7	-0.27144	7.25012	47.3345	5.98496e-12	5.38314e-09	ENSMUSG00000052837.8	Junb
ENSMUST00000065509.11	-0.125834	5.99987	10.9655	0.000928225	0.0432667	ENSMUSG00000053470.14	Kdm3a
ENSMUST00000066859.13	-0.391397	3.69613	18.0664	2.13335e-05	0.00291059	ENSMUSG00000026365.16	Cfh
ENSMUST00000068415.11	-0.265219	6.19611	15.7808	7.11197e-05	0.00722653	ENSMUSG00000026872.19	Zeb2
ENSMUST00000071590.6	0.157226	5.52995	10.7215	0.00105895	0.046504	ENSMUSG00000030779.17	Rbbp6
ENSMUST00000073691.5	0.652878	0.87498	11.6132	0.000654851	0.0342001	ENSMUSG00000023022.15	Lima1
ENSMUST00000075433.8	-0.351286	5.4865	11.8495	0.000576767	0.0319249	ENSMUSG00000058427.11	Cxcl2
ENSMUST00000077128.13	-0.816219	1.17758	16.7602	4.24146e-05	0.00495211	ENSMUSG00000041225.17	Arhgap12
ENSMUST00000077456.13	0.741036	0.834565	14.562	0.000135619	0.011933	ENSMUSG00000020564.18	Atxn7l1
ENSMUST00000077791.8	-0.575758	1.5658	21.6991	3.18933e-06	0.000673504	ENSMUSG00000055835.11	Zfp1
ENSMUST00000078734.12	-0.551574	3.64112	16.0534	6.158e-05	0.00653043	ENSMUSG00000011257.20	Pabpc4
ENSMUST00000079327.12	0.443442	2.51664	13.9883	0.000183956	0.0148418	ENSMUSG00000024947.18	Men1
ENSMUST00000081721.13	-0.287258	4.00873	13.4406	0.000246232	0.0177825	ENSMUSG00000029687.17	Ezh2
ENSMUST00000082392.1	-0.510793	10.2859	55.183	1.09812e-13	1.33339e-10	ENSMUSG00000064341.1	mt-Nd1
ENSMUST00000082396.1	-0.53898	9.2496	73.0425	1.26891e-17	2.37041e-14	ENSMUSG00000064345.1	mt-Nd2
ENSMUST00000082408.1	-0.290745	5.80016	22.5981	1.9968e-06	0.000466272	ENSMUSG00000064357.1	mt-Atp6
ENSMUST00000082414.1	-0.232717	10.7877	14.31	0.000155036	0.0132573	ENSMUSG00000064363.1	mt-Nd4
ENSMUST00000082418.1	-0.273279	10.7113	37.9403	7.2942e-10	3.93644e-07	ENSMUSG00000064367.1	mt-Nd5
ENSMUST00000082421.1	-0.324888	10.8382	44.6055	2.41016e-11	1.95102e-08	ENSMUSG00000064370.1	mt-Cytb
ENSMUST00000084125.10	0.239437	5.45784	13.4366	0.000246765	0.0177825	ENSMUSG00000041459.16	Tardbp
ENSMUST00000084895.12	0.713568	3.80844	19.7555	8.80089e-06	0.00154876	ENSMUSG00000032812.19	Arap1
ENSMUST00000088336.3	-0.28262	7.66661	19.5426	9.8379e-06	0.00168249	ENSMUSG00000067736.3	Gm10222
ENSMUST00000089022.9	0.370929	3.5125	27.4096	1.64608e-07	5.55211e-05	ENSMUSG00000060477.15	Irak2
ENSMUST00000089360.10	0.661167	2.54483	15.6302	7.70138e-05	0.00769663	ENSMUSG00000052917.16	Senp7
ENSMUST00000089362.9	-0.248544	3.90367	12.2269	0.000471056	0.0279014	ENSMUSG00000052917.16	Senp7
ENSMUST00000092459.4	0.39118	3.10557	13.7732	0.000206261	0.0158514	ENSMUSG00000069607.5	Cd300ld3
ENSMUST00000093162.4	0.351365	5.10083	11.556	0.000675292	0.0351166	ENSMUSG00000069895.5	Atxn1l
ENSMUST00000093485.3	0.784167	1.07726	15.4405	8.51419e-05	0.0083039	ENSMUSG00000037921.16	Ddx60
ENSMUST00000093853.5	-1.58939	0.175177	13.8639	0.000196538	0.0155405	ENSMUSG00000044229.10	Nxpe4
ENSMUST00000094097.12	0.417444	2.60505	14.5803	0.000134313	0.011861	ENSMUSG00000047554.15	Tmem41b
ENSMUST00000094833.10	0.593974	1.04392	10.5967	0.00113288	0.0483516	ENSMUSG00000029127.16	Zbtb49
ENSMUST00000094867.8	-0.439582	3.22215	12.3001	0.000452934	0.0273422	ENSMUSG00000037210.17	Fam193a
ENSMUST00000095259.10	-0.370499	2.67057	13.49	0.000239844	0.017544	ENSMUSG00000007610.17	Gtpbp3
ENSMUST00000097547.10	-0.352253	3.45054	15.6659	7.55745e-05	0.00761546	ENSMUSG00000006010.15	Odr4
ENSMUST00000097826.6	-0.495495	2.91428	10.6316	0.00111173	0.048107	ENSMUSG00000025915.15	Sgk3
ENSMUST00000097902.5	0.848897	0.358295	19.1977	1.17853e-05	0.00196321	ENSMUSG00000028657.15	Ppt1
ENSMUST00000097999.9	-0.522641	2.13173	12.2612	0.000462467	0.0275911	ENSMUSG00000030956.16	Fam53b
ENSMUST00000098098.9	1.68978	2.87318	59.1937	1.42892e-14	1.92785e-11	ENSMUSG00000035696.16	Rnf38
ENSMUST00000098444.9	-0.504091	1.46609	11.8315	0.000582365	0.0319249	ENSMUSG00000005699.17	Pard6a
ENSMUST00000100540.10	0.246122	3.80851	14.0053	0.000182293	0.0147566	ENSMUSG00000029723.17	Spacdr
ENSMUST00000100844.6	-0.872404	0.634911	17.7552	2.51228e-05	0.00331343	ENSMUSG00000021814.18	Anxa7
ENSMUST00000100942.9	0.403042	2.74805	17.6453	2.66176e-05	0.00345673	ENSMUSG00000030337.17	Vamp1
ENSMUST00000101554.9	1.20675	1.19658	11.9875	0.000535583	0.0303185	ENSMUSG00000020456.18	Ogdh
ENSMUST00000102497.10	-0.571896	2.07774	11.8365	0.000580811	0.0319249	ENSMUSG00000027286.17	Lrrc57
ENSMUST00000102501.10	0.231359	4.47943	13.6217	0.000223581	0.0167066	ENSMUSG00000027291.16	Vps39
ENSMUST00000102510.8	-0.472226	5.15855	35.881	2.09748e-09	1.01875e-06	ENSMUSG00000020850.15	Prpf8
ENSMUST00000102527.10	-0.703903	1.6621	23.9695	9.78738e-07	0.00024759	ENSMUSG00000005102.14	Eif2ak4
ENSMUST00000102667.5	0.510092	1.72873	11.7865	0.000596602	0.0322121	ENSMUSG00000049323.9	Smcr8
ENSMUST00000102711.9	-0.332504	3.37027	19.8275	8.47558e-06	0.0015024	ENSMUSG00000037275.15	Gemin5
ENSMUST00000102856.9	-0.689739	2.92934	10.8729	0.000975801	0.0444524	ENSMUSG00000020463.16	Ppp4r3b
ENSMUST00000102903.8	0.142804	7.67982	10.8033	0.00101318	0.0454104	ENSMUSG00000038729.25	Pakap
ENSMUST00000102938.10	-0.324506	4.79141	17.8858	2.34563e-05	0.0031431	ENSMUSG00000036893.19	Ehmt1
ENSMUST00000102948.11	0.484458	2.81782	11.0735	0.000875718	0.0416809	ENSMUSG00000016477.19	E2f3
ENSMUST00000105527.2	-0.405911	3.32884	16.1805	5.7584e-05	0.00618774	ENSMUSG00000019850.12	Tnfaip3
ENSMUST00000105574.9	0.937448	2.56583	50.8124	1.01631e-12	9.87242e-10	ENSMUSG00000041936.19	Agrn
ENSMUST00000106057.8	0.945046	2.04239	11.669	0.000635486	0.0334767	ENSMUSG00000028180.19	Zranb2
ENSMUST00000106199.10	0.466933	1.47707	11.8416	0.000579235	0.0319249	ENSMUSG00000032643.13	Fhl3
ENSMUST00000106402.8	-0.600808	3.59575	33.3143	7.84033e-09	3.40004e-06	ENSMUSG00000053819.17	Camk2d
ENSMUST00000107166.8	0.762598	0.810456	16.8115	4.12819e-05	0.00484315	ENSMUSG00000048078.17	Tenm4
ENSMUST00000107538.2	0.32929	4.4304	14.8321	0.00011752	0.0107697	ENSMUSG00000003119.15	Cdk12
ENSMUST00000107586.3	0.644414	2.53799	10.5843	0.00114055	0.0484881	ENSMUSG00000038437.12	Mllt6
ENSMUST00000107678.8	-1.09723	1.09875	36.7698	1.32933e-09	6.86865e-07	ENSMUSG00000028086.16	Fbxw7
ENSMUST00000107691.8	-0.577513	2.36996	18.9304	1.35572e-05	0.00218038	ENSMUSG00000027993.17	Trim2
ENSMUST00000107695.9	0.208436	4.46812	15.0841	0.000102825	0.0096787	ENSMUSG00000027993.17	Trim2
ENSMUST00000107949.8	0.771756	2.00844	13.8102	0.00020224	0.0157409	ENSMUSG00000045411.17	2410002F23Rik
ENSMUST00000108789.9	0.468378	2.84163	14.9514	0.000110314	0.0102251	ENSMUSG00000000823.17	Zfp512b
ENSMUST00000108843.8	-0.633215	0.583964	12.5154	0.000403604	0.0254585	ENSMUSG00000020515.14	Cnot8
ENSMUST00000108926.3	0.445168	2.06526	11.8096	0.000589272	0.0321584	ENSMUSG00000074519.12	Zfp971
ENSMUST00000109236.9	-0.407342	2.67131	10.9404	0.000940906	0.043446	ENSMUSG00000039536.17	Stau1
ENSMUST00000109399.9	0.719792	2.88529	15.3555	8.906e-05	0.00848165	ENSMUSG00000009470.18	Tnpo1
ENSMUST00000109518.8	-2.0782	0.971986	111.75	4.05235e-26	1.64019e-22	ENSMUSG00000027651.17	Rprd1b
ENSMUST00000109539.8	-0.706748	0.78352	16.5743	4.67798e-05	0.00535871	ENSMUSG00000020288.14	Ahsa2
ENSMUST00000109553.10	0.260415	3.86183	14.0895	0.000174316	0.0142534	ENSMUSG00000022389.16	Tef
ENSMUST00000109563.9	-0.437345	1.74968	12.6442	0.000376735	0.0244865	ENSMUSG00000042302.15	Ehbp1
ENSMUST00000109577.9	0.537204	2.66911	29.8589	4.64661e-08	1.76317e-05	ENSMUSG00000027624.21	Epb41l1
ENSMUST00000109605.5	-0.289516	8.28771	18.6372	1.58106e-05	0.00245344	ENSMUSG00000042406.9	Atf4
ENSMUST00000109625.8	-0.491796	1.91332	10.7729	0.00102997	0.0458109	ENSMUSG00000089715.13	Cbx6
ENSMUST00000110030.10	-0.191161	7.26804	11.3421	0.000757693	0.0381965	ENSMUSG00000027423.16	Snx5
ENSMUST00000110109.8	0.472542	4.23107	11.0718	0.000876506	0.0416809	ENSMUSG00000039943.17	Plcb4
ENSMUST00000110315.2	-0.87368	2.82091	14.3554	0.000151342	0.0130332	ENSMUSG00000027397.15	Slc20a1
ENSMUST00000110351.8	0.201095	4.78476	11.8693	0.000570671	0.0317134	ENSMUSG00000021134.18	Srsf5
ENSMUST00000110361.8	-0.577572	1.88572	16.7028	4.37167e-05	0.00507971	ENSMUSG00000022285.18	Ywhaz
ENSMUST00000110625.8	-0.558766	4.21622	42.6005	6.71432e-11	4.40695e-08	ENSMUSG00000033526.17	Ppip5k1
ENSMUST00000110627.8	0.325297	4.44573	18.0121	2.195e-05	0.00297797	ENSMUSG00000033526.17	Ppip5k1
ENSMUST00000110636.9	0.943207	1.0611	25.7136	3.96035e-07	0.000115876	ENSMUSG00000021156.18	Zmynd11
ENSMUST00000110663.9	-0.221684	5.32188	13.3532	0.000257978	0.0184895	ENSMUSG00000022150.17	Dab2
ENSMUST00000110842.8	-0.430341	2.53274	18.3743	1.81492e-05	0.00267123	ENSMUSG00000027331.16	Knstrn
ENSMUST00000110873.10	-0.35169	3.46517	10.9383	0.000941974	0.043446	ENSMUSG00000031442.22	Mcf2l
ENSMUST00000110909.9	0.29907	3.45824	11.9223	0.000554648	0.031252	ENSMUSG00000031511.17	Arhgef7
ENSMUST00000111104.2	-0.665151	0.939567	10.8364	0.000995265	0.0449733	ENSMUSG00000010609.16	Psen2
ENSMUST00000111145.10	0.932459	0.826978	43.0367	5.37228e-11	3.7276e-08	ENSMUSG00000004947.16	Dtx2
ENSMUST00000111231.10	-0.803338	1.13713	19.7278	8.92924e-06	0.00156005	ENSMUSG00000027165.17	Iftap
ENSMUST00000111261.12	0.225978	5.79408	13.4575	0.000244025	0.017743	ENSMUSG00000060261.17	Gtf2i
ENSMUST00000111369.8	0.739705	2.6345	19.144	1.21218e-05	0.00198905	ENSMUSG00000040687.17	Madd
ENSMUST00000111398.8	-0.222522	4.83863	11.2355	0.000802463	0.0396094	ENSMUSG00000029478.17	Ncor2
ENSMUST00000111605.9	1.08689	3.03949	16.5287	4.79198e-05	0.0054433	ENSMUSG00000033955.14	Tnks1bp1
ENSMUST00000111943.8	-0.462495	2.47929	10.6956	0.00107388	0.0469896	ENSMUSG00000021936.15	Mapk8
ENSMUST00000111954.11	-0.337762	3.28443	12.0215	0.000525912	0.0299105	ENSMUSG00000025212.18	Sfxn3
ENSMUST00000112007.8	-0.430413	2.95006	13.5546	0.000231719	0.0171394	ENSMUSG00000027104.19	Atf2
ENSMUST00000112139.8	-0.425206	2.77199	10.5225	0.00117928	0.0496342	ENSMUSG00000027012.16	Dync1i2
ENSMUST00000112199.3	0.776742	0.469067	11.2647	0.000789962	0.0391515	ENSMUSG00000002486.16	Tchp
ENSMUST00000112426.8	1.03799	0.342785	13.8405	0.000198996	0.0156395	ENSMUSG00000029507.17	Pus1
ENSMUST00000112916.9	-0.455497	4.31296	11.8918	0.000563806	0.0314759	ENSMUSG00000042271.14	Nxt2
ENSMUST00000113001.9	0.501178	3.95783	11.3149	0.000768887	0.0385141	ENSMUSG00000035778.18	Ggta1
ENSMUST00000113025.2	0.292827	3.18154	12.6274	0.000380129	0.0244865	ENSMUSG00000026878.18	Rab14
ENSMUST00000113155.2	-0.219072	5.75146	16.6078	4.59622e-05	0.00529002	ENSMUSG00000034269.13	Setd5
ENSMUST00000113449.2	-0.351806	5.6116	11.7728	0.00060103	0.0323636	ENSMUSG00000029249.16	Rest
ENSMUST00000113597.8	-0.887682	0.0566016	18.1312	2.06191e-05	0.00286544	ENSMUSG00000079477.10	Rab7
ENSMUST00000113753.8	0.936765	0.707547	17.7249	2.55266e-05	0.00333286	ENSMUSG00000054226.14	Tprkb
ENSMUST00000113792.2	0.637133	0.587422	16.9347	3.86872e-05	0.00459654	ENSMUSG00000034403.17	Pja1
ENSMUST00000113927.8	-0.342292	4.99302	16.1912	5.72602e-05	0.00618774	ENSMUSG00000079509.11	Zfx
ENSMUST00000113975.3	0.238168	6.66645	22.3803	2.23652e-06	0.000507605	ENSMUSG00000089774.3	Slc5a3
ENSMUST00000113995.2	-0.463773	2.38816	22.4581	2.14783e-06	0.000496762	ENSMUSG00000026005.16	Rpe
ENSMUST00000114065.9	0.338994	4.74364	11.6574	0.00063949	0.0336147	ENSMUSG00000039782.16	Cpeb2
ENSMUST00000114242.9	0.607648	5.12477	36.3301	1.66575e-09	8.25568e-07	ENSMUSG00000024335.21	Brd2
ENSMUST00000114299.8	0.484441	5.16778	41.1387	1.41799e-10	8.82969e-08	ENSMUSG00000031328.17	Flna
ENSMUST00000114523.10	-0.694609	1.67919	18.3075	1.8797e-05	0.0027243	ENSMUSG00000026781.18	Acbd5
ENSMUST00000114583.8	-0.497759	3.82182	16.3466	5.27498e-05	0.00581173	ENSMUSG00000071477.11	Zfp777
ENSMUST00000114752.3	-0.618397	3.67169	11.9079	0.000558966	0.0314224	ENSMUSG00000053436.16	Mapk14
ENSMUST00000115073.9	-0.26787	4.59225	16.1428	5.87402e-05	0.00628416	ENSMUSG00000025862.15	Stag2
ENSMUST00000115077.8	-0.640063	1.79887	10.9808	0.00092061	0.0430904	ENSMUSG00000028973.19	Abcb8
ENSMUST00000115105.9	1.73244	1.39674	84.9965	2.98899e-20	8.06529e-17	ENSMUSG00000035629.20	Rubcn
ENSMUST00000115137.8	0.813755	1.0611	26.1505	3.15813e-07	9.46854e-05	ENSMUSG00000005615.16	Pcyt1a
ENSMUST00000115461.8	-0.227351	6.3154	11.8381	0.000580304	0.0319249	ENSMUSG00000045983.17	Eif4g1
ENSMUST00000116366.9	-0.451841	2.60261	15.7816	7.10923e-05	0.00722653	ENSMUSG00000027582.17	Zgpat
ENSMUST00000116517.9	0.453827	3.17733	13.6362	0.000221869	0.0166299	ENSMUSG00000032803.16	Cdv3
ENSMUST00000117812.8	1.11854	1.00511	29.9566	4.41819e-08	1.73058e-05	ENSMUSG00000030452.17	Nipa2
ENSMUST00000117913.8	-1.43724	2.28166	45.3976	1.60828e-11	1.3468e-08	ENSMUSG00000078945.11	Naip2
ENSMUST00000118097.8	0.470158	1.41044	12.9621	0.000317858	0.0219969	ENSMUSG00000015806.13	Qdpr
ENSMUST00000118340.7	0.479197	5.25957	11.7917	0.000594939	0.0322121	ENSMUSG00000062232.15	Rapgef2
ENSMUST00000118471.8	-1.12816	0.856211	35.7637	2.22758e-09	1.06072e-06	ENSMUSG00000021288.20	Klc1
ENSMUST00000118527.8	0.387409	2.14184	12.0242	0.000525141	0.0299105	ENSMUSG00000029650.11	Slc46a3
ENSMUST00000118923.8	0.585134	0.706825	11.9023	0.000560632	0.0314433	ENSMUSG00000033653.20	Vps8
ENSMUST00000119222.9	-0.640018	1.20063	12.0984	0.000504664	0.0291111	ENSMUSG00000064068.16	Mtx1
ENSMUST00000119251.8	-0.161391	5.96968	14.1498	0.000168812	0.0140136	ENSMUSG00000001419.18	Mef2d
ENSMUST00000119274.3	-0.265621	4.39772	10.7154	0.00106248	0.0465744	ENSMUSG00000024006.18	Stk38
ENSMUST00000119633.8	-0.875674	1.55689	43.9455	3.3765e-11	2.64511e-08	ENSMUSG00000024993.16	Dennd10
ENSMUST00000120213.9	-0.344448	2.73385	12.0031	0.000531107	0.0301354	ENSMUSG00000031667.17	Aktip
ENSMUST00000120488.3	1.07191	2.11664	13.1217	0.000291903	0.0204682	ENSMUSG00000022750.19	Klhl22
ENSMUST00000120847.8	0.661753	4.11199	40.0606	2.46211e-10	1.42363e-07	ENSMUSG00000046079.17	Lrrc8d
ENSMUST00000120879.8	-0.587702	0.333441	12.4637	0.000414936	0.0260189	ENSMUSG00000030990.19	Pgap2
ENSMUST00000121618.2	-0.158108	7.91889	18.6311	1.58612e-05	0.00245344	ENSMUSG00000045312.13	Lhfpl2
ENSMUST00000121677.8	-0.484312	2.11209	14.0947	0.000173837	0.0142534	ENSMUSG00000032307.17	Ube2q2
ENSMUST00000121725.8	0.841008	2.00136	18.3163	1.87104e-05	0.0027243	ENSMUSG00000058624.14	Gda
ENSMUST00000122143.8	0.401561	1.71323	12.6337	0.000378858	0.0244865	ENSMUSG00000038611.18	Phrf1
ENSMUST00000122168.8	0.437231	1.48672	12.1183	0.000499288	0.0288695	ENSMUSG00000071669.15	Snx29
ENSMUST00000123337.2	-0.501924	1.52955	16.6374	4.52498e-05	0.00523281	ENSMUSG00000025283.16	Sat1
ENSMUST00000123726.2	0.222366	4.23793	11.3007	0.000774769	0.038635	ENSMUSG00000017421.19	Zfp207
ENSMUST00000124246.5	0.658182	0.9477	11.4408	0.000718497	0.0366569	ENSMUSG00000086429.11	Gt(ROSA)26Sor
ENSMUST00000124356.2	0.560771	0.681709	13.8297	0.000200151	0.0156796	ENSMUSG00000018541.11	Cwc25
ENSMUST00000124409.2	0.355086	3.92002	31.1572	2.37958e-08	9.96347e-06	ENSMUSG00000028961.16	Pgd
ENSMUST00000124499.8	-0.21303	7.11903	19.3991	1.06055e-05	0.00180108	ENSMUSG00000021998.17	Lcp1
ENSMUST00000124763.2	-0.574982	1.13258	18.3766	1.81266e-05	0.00267123	ENSMUSG00000032589.15	Bsn
ENSMUST00000125108.2	-0.41836	2.43781	18.298	1.88907e-05	0.0027243	ENSMUSG00000020610.18	Amz2
ENSMUST00000125164.2	1.51414	1.28672	12.5595	0.0003942	0.0251003	ENSMUSG00000032096.17	Arcn1
ENSMUST00000125276.2	1.14872	1.80691	18.4077	1.78331e-05	0.00265692	ENSMUSG00000049922.9	Slc35c1
ENSMUST00000125451.2	-0.574552	0.454773	11.5482	0.000678156	0.0351902	ENSMUSG00000121717.1	ENSMUSG00000121717
ENSMUST00000126178.2	-1.92428	3.11005	129.183	6.18536e-30	3.75529e-26	ENSMUSG00000024190.8	Dusp1
ENSMUST00000126536.8	0.795488	0.204531	12.2813	0.000457511	0.0275016	ENSMUSG00000021824.14	Ap3m1
ENSMUST00000126561.8	0.577683	2.67964	18.223	1.96495e-05	0.00277435	ENSMUSG00000031591.15	Asah1
ENSMUST00000128055.2	-0.643188	0.442898	16.3417	5.28883e-05	0.00581173	ENSMUSG00000062825.16	Actg1
ENSMUST00000128158.8	-0.620273	1.04454	10.6132	0.00112282	0.0481843	ENSMUSG00000072946.13	Ptgr2
ENSMUST00000128367.2	0.43809	3.74925	21.1109	4.3346e-06	0.000864056	ENSMUSG00000038963.16	Slco4a1
ENSMUST00000128676.2	0.624589	3.13772	14.6053	0.000132542	0.0117474	ENSMUSG00000039501.15	Znfx1
ENSMUST00000130183.8	-1.06724	1.54042	12.7979	0.000347004	0.0235153	ENSMUSG00000029385.15	Ccng2
ENSMUST00000130386.8	-0.460878	3.81089	11.6908	0.000628082	0.0333431	ENSMUSG00000044037.16	Als2cl
ENSMUST00000130503.8	0.94732	1.28845	40.5661	1.90078e-10	1.15401e-07	ENSMUSG00000028409.12	Smu1
ENSMUST00000130606.8	-0.690313	3.40231	18.8775	1.3939e-05	0.00222702	ENSMUSG00000015733.14	Capza2
ENSMUST00000131002.2	1.02663	2.00633	43.8742	3.50168e-11	2.65394e-08	ENSMUSG00000006307.17	Kmt2b
ENSMUST00000131214.2	-0.309312	3.02296	10.5835	0.00114102	0.0484881	ENSMUSG00000015837.16	Sqstm1
ENSMUST00000131463.2	0.440526	1.68844	13.8727	0.000195618	0.0155248	ENSMUSG00000038344.15	Txlng
ENSMUST00000131692.9	-0.495531	0.85919	12.4673	0.00041414	0.0260189	ENSMUSG00000025875.15	Tspan17
ENSMUST00000131871.8	-0.272857	5.68785	10.9173	0.000952711	0.0436539	ENSMUSG00000022884.17	Eif4a2
ENSMUST00000132962.8	0.453221	1.55902	11.1132	0.00085715	0.0412196	ENSMUSG00000029014.15	Dnajc2
ENSMUST00000133175.2	-0.412705	3.44064	24.8853	6.08462e-07	0.000169845	ENSMUSG00000024750.12	Zfand5
ENSMUST00000133257.9	0.759276	1.26891	11.0518	0.00088602	0.0418618	ENSMUSG00000117819.2	Gm50253
ENSMUST00000133609.2	0.734612	1.39109	16.0354	6.21679e-05	0.00656412	ENSMUSG00000031328.17	Flna
ENSMUST00000134004.3	0.28601	3.94166	12.0744	0.000511186	0.0294174	ENSMUSG00000022265.8	Ank
ENSMUST00000134108.8	0.468473	2.65902	24.4501	7.62609e-07	0.000203516	ENSMUSG00000002280.12	Ciao3
ENSMUST00000134668.2	-0.808863	0.318537	16.2496	5.55227e-05	0.00607373	ENSMUSG00000026889.13	Rbm18
ENSMUST00000134817.2	-1.14535	0.931417	52.2154	4.9735e-13	5.75149e-10	ENSMUSG00000026360.10	Rgs2
ENSMUST00000134936.9	-0.494966	1.87071	18.4634	1.732e-05	0.00261252	ENSMUSG00000009995.18	Tafazzin
ENSMUST00000135221.8	-0.994411	1.16011	11.0181	0.00090227	0.0423822	ENSMUSG00000002319.17	Ipo4
ENSMUST00000135264.2	-0.394405	2.33241	10.8698	0.000977458	0.0444524	ENSMUSG00000038712.17	Mindy1
ENSMUST00000135298.8	-0.419524	4.17898	11.4702	0.000707215	0.0361573	ENSMUSG00000039585.16	Myo9a
ENSMUST00000135678.2	0.428498	1.67545	12.909	0.000326998	0.0224962	ENSMUSG00000025428.16	Atp5f1a
ENSMUST00000135719.8	-0.48269	2.38475	24.1138	9.08056e-07	0.000234597	ENSMUSG00000027829.16	Ccnl1
ENSMUST00000136122.8	-1.55395	2.63623	21.9165	2.84768e-06	0.000612	ENSMUSG00000021250.14	Fos
ENSMUST00000136532.2	0.464844	1.33785	12.4263	0.000423335	0.0262262	ENSMUSG00000054604.8	Cggbp1
ENSMUST00000136616.8	0.875668	-0.080198	17.3461	3.11529e-05	0.00385994	ENSMUSG00000055541.20	Lair1
ENSMUST00000136667.2	0.818688	1.69239	21.3392	3.84781e-06	0.000791899	ENSMUSG00000018965.12	Ywhah
ENSMUST00000137446.8	-0.226667	4.38484	14.0672	0.000176392	0.0143748	ENSMUSG00000068040.11	Tm9sf4
ENSMUST00000137841.9	-0.421319	3.57058	26.8302	2.22134e-07	7.19271e-05	ENSMUSG00000020265.17	Sumo3
ENSMUST00000137950.8	-0.611026	1.82181	25.7342	3.91824e-07	0.000115876	ENSMUSG00000020289.16	Nprl3
ENSMUST00000138235.2	0.399849	1.50332	11.3077	0.000771845	0.0385684	ENSMUSG00000029622.17	Arpc1b
ENSMUST00000138446.2	0.400951	2.29371	12.4336	0.000421672	0.0262262	ENSMUSG00000038963.16	Slco4a1
ENSMUST00000138801.2	0.517584	1.28198	12.7085	0.000363999	0.0240864	ENSMUSG00000020156.17	Pwwp3a
ENSMUST00000138927.2	-0.190272	5.62005	17.2474	3.28152e-05	0.00402484	ENSMUSG00000022186.15	Oxct1
ENSMUST00000138950.8	-0.503851	2.8202	10.7839	0.00102389	0.0456243	ENSMUSG00000037270.19	Bltp1
ENSMUST00000139623.2	-0.514416	4.36292	51.1784	8.4341e-13	8.90531e-10	ENSMUSG00000016559.15	H3f3b
ENSMUST00000140513.2	-0.686772	1.52498	14.271	0.000158283	0.0134213	ENSMUSG00000056962.12	Jmjd6
ENSMUST00000140570.8	-1.4133	1.38417	21.9312	2.82601e-06	0.000612	ENSMUSG00000033411.17	Ctdspl2
ENSMUST00000140974.8	0.328727	4.09382	26.591	2.51415e-07	7.82771e-05	ENSMUSG00000035697.15	Arhgap45
ENSMUST00000141175.2	0.615819	1.5193	13.9308	0.000189661	0.0151511	ENSMUSG00000026176.14	Ctdsp1
ENSMUST00000141497.2	1.05782	0.061073	15.9587	6.47389e-05	0.00672883	ENSMUSG00000027652.16	Ralgapb
ENSMUST00000141704.8	-0.923626	0.644462	19.9318	8.02563e-06	0.00144372	ENSMUSG00000023072.15	Cep89
ENSMUST00000142643.2	1.07825	0.175976	28.1365	1.13054e-07	3.86693e-05	ENSMUSG00000058600.14	Rpl30
ENSMUST00000142737.3	0.206562	4.33812	14.1469	0.000169075	0.0140136	ENSMUSG00000001999.16	Blvra
ENSMUST00000142820.8	1.21604	1.15567	12.1814	0.000482695	0.0281785	ENSMUSG00000027519.11	Rab22a
ENSMUST00000142893.2	-0.551262	2.44439	20.0332	7.61088e-06	0.0013897	ENSMUSG00000045382.7	Cxcr4
ENSMUST00000143344.2	0.604925	0.877174	11.1911	0.000821887	0.04016	ENSMUSG00000017801.16	Mlx
ENSMUST00000143463.8	-0.39909	4.22032	30.0262	4.26246e-08	1.69695e-05	ENSMUSG00000004707.15	Ly9
ENSMUST00000144070.3	0.414438	2.06735	10.623	0.00111691	0.048178	ENSMUSG00000023723.18	Mrps23
ENSMUST00000144086.2	0.498472	3.7507	17.8372	2.40631e-05	0.0031933	ENSMUSG00000015950.14	Ncf1
ENSMUST00000144667.2	0.94	0.825552	17.4011	3.02652e-05	0.00380824	ENSMUSG00000029713.16	Gnb2
ENSMUST00000144759.8	-1.36324	1.16086	20.217	6.91346e-06	0.00128885	ENSMUSG00000025616.15	Usp16
ENSMUST00000145289.2	-0.718609	0.516522	11.7857	0.00059689	0.0322121	ENSMUSG00000059796.17	Eif4a1
ENSMUST00000145335.3	1.34821	0.209546	22.1874	2.47294e-06	0.000545957	ENSMUSG00000027405.17	Nop56
ENSMUST00000145342.8	-0.699714	0.465805	17.8778	2.35554e-05	0.0031431	ENSMUSG00000025268.16	Maged2
ENSMUST00000145622.8	1.2097	0.700832	42.3566	7.60604e-11	4.86086e-08	ENSMUSG00000012640.17	Zfp715
ENSMUST00000146077.2	-1.79673	1.43829	64.7046	8.70136e-16	1.3207e-12	ENSMUSG00000024190.8	Dusp1
ENSMUST00000146169.2	0.453667	1.49542	14.3819	0.000149233	0.0129433	ENSMUSG00000019338.14	Zfp687
ENSMUST00000146756.8	0.608731	0.207653	11.7906	0.000595313	0.0322121	ENSMUSG00000023051.13	Tarbp2
ENSMUST00000146919.8	-0.311625	3.58012	19.9001	8.15955e-06	0.00145702	ENSMUSG00000054823.18	Nsd3
ENSMUST00000147426.2	0.46824	1.49415	13.686	0.00021606	0.0163459	ENSMUSG00000040964.17	Arhgef10l
ENSMUST00000147537.6	0.43557	2.04135	17.1069	3.53329e-05	0.00424782	ENSMUSG00000028063.16	Lmna
ENSMUST00000147630.2	-0.325955	3.70523	13.8851	0.000194335	0.0154735	ENSMUSG00000095990.2	Zfp97
ENSMUST00000147768.8	0.533824	0.728997	13.803	0.000203011	0.0157409	ENSMUSG00000022160.19	Mettl3
ENSMUST00000147938.2	-0.388145	2.94109	16.4622	4.96306e-05	0.00560595	ENSMUSG00000015755.17	Tab2
ENSMUST00000148191.2	0.277831	5.21297	15.3942	8.72545e-05	0.00844879	ENSMUSG00000038241.17	Cep250
ENSMUST00000148285.8	0.334269	3.65203	19.0115	1.29935e-05	0.00211776	ENSMUSG00000027284.17	Cdan1
ENSMUST00000148330.8	-0.484833	4.15647	20.32	6.55136e-06	0.00123333	ENSMUSG00000026034.18	Clk1
ENSMUST00000148385.8	0.419134	3.27569	16.014	6.28765e-05	0.0066102	ENSMUSG00000034349.15	Smc4
ENSMUST00000148595.2	-0.638315	0.214434	12.4555	0.000416773	0.0260189	ENSMUSG00000028826.15	Maco1
ENSMUST00000148754.10	-6.14506	0.81563	321.571	6.58748e-72	1.59977e-67	ENSMUSG00000022185.20	Acin1
ENSMUST00000148989.3	-0.569395	1.48591	16.9291	3.88013e-05	0.00459654	ENSMUSG00000062210.15	Tnfaip8
ENSMUST00000149274.9	-0.261768	3.68344	11.5293	0.000685082	0.0353983	ENSMUSG00000031314.19	Taf1
ENSMUST00000149700.8	0.404189	2.87435	13.447	0.000245398	0.0177825	ENSMUSG00000028494.13	Plin2
ENSMUST00000150371.8	0.733969	2.30675	18.1285	2.06486e-05	0.00286544	ENSMUSG00000022185.20	Acin1
ENSMUST00000150403.8	0.793267	0.708309	12.6281	0.000379996	0.0244865	ENSMUSG00000002103.17	Acp2
ENSMUST00000150525.8	0.369111	2.99206	11.1307	0.000849107	0.0409951	ENSMUSG00000063052.10	Lrrc40
ENSMUST00000150884.8	-0.655153	0.47958	14.6145	0.000131898	0.0117332	ENSMUSG00000057522.16	Spop
ENSMUST00000150960.2	-0.353667	2.86355	14.3336	0.000153105	0.0131384	ENSMUSG00000037742.15	Eef1a1
ENSMUST00000150969.8	0.829687	1.85522	12.6311	0.000379385	0.0244865	ENSMUSG00000007610.17	Gtpbp3
ENSMUST00000152005.3	0.386157	2.49704	13.2546	0.000271911	0.0191958	ENSMUSG00000015733.14	Capza2
ENSMUST00000152265.8	0.598861	0.779402	13.1519	0.000287224	0.020218	ENSMUSG00000042726.15	Trafd1
ENSMUST00000152503.2	0.552093	1.09408	13.5804	0.000228558	0.0169741	ENSMUSG00000026790.20	Odf2
ENSMUST00000153527.3	-0.559648	1.81148	10.7492	0.00104325	0.0462324	ENSMUSG00000026360.10	Rgs2
ENSMUST00000153945.3	-1.31938	0.0230519	14.1509	0.000168719	0.0140136	ENSMUSG00000024454.17	Hdac3
ENSMUST00000154149.2	-0.597525	1.05203	10.8028	0.00101348	0.0454104	ENSMUSG00000038456.10	Dennd2a
ENSMUST00000154308.2	-0.562222	2.90423	12.7197	0.000361818	0.0240733	ENSMUSG00000056999.17	Ide
ENSMUST00000154531.8	1.08444	0.423837	18.2799	1.90707e-05	0.0027243	ENSMUSG00000033728.15	Lrrc14
ENSMUST00000154590.2	-0.415324	2.42219	15.0585	0.000104231	0.00977315	ENSMUSG00000019850.12	Tnfaip3
ENSMUST00000155520.8	-0.663787	1.45605	18.968	1.32933e-05	0.00215218	ENSMUSG00000005687.15	Bcas2
ENSMUST00000155713.8	0.278354	3.4067	12.8921	0.00032997	0.0226365	ENSMUSG00000034160.14	Ogt
ENSMUST00000155837.8	-0.193924	6.51338	11.5983	0.000660114	0.034401	ENSMUSG00000027620.17	Rbm39
ENSMUST00000155908.8	0.619005	2.33883	34.0203	5.45399e-09	2.45278e-06	ENSMUSG00000041890.18	Git2
ENSMUST00000155983.2	-0.523022	0.754518	13.7247	0.000211647	0.0161466	ENSMUSG00000042625.17	Safb2
ENSMUST00000156120.8	0.476056	2.73058	11.0767	0.000874169	0.0416809	ENSMUSG00000028961.16	Pgd
ENSMUST00000156343.2	-0.829762	1.71021	17.3741	3.06982e-05	0.00383611	ENSMUSG00000062825.16	Actg1
ENSMUST00000156642.8	0.443307	1.95227	12.0281	0.000524044	0.0299105	ENSMUSG00000007850.17	Hnrnph1
ENSMUST00000156707.3	-0.781535	0.5774	13.3303	0.000261154	0.0186533	ENSMUSG00000004221.17	Ikbkg
ENSMUST00000159117.2	0.271118	5.2962	18.6121	1.60199e-05	0.0024623	ENSMUSG00000039630.11	Hnrnpu
ENSMUST00000159813.8	0.836517	0.175855	14.6632	0.00012853	0.0115179	ENSMUSG00000001844.11	Zdhhc4
ENSMUST00000160048.8	-0.229966	4.26319	10.6153	0.00112153	0.0481843	ENSMUSG00000020231.16	Dip2a
ENSMUST00000160349.2	0.319505	2.62831	10.7678	0.00103283	0.0458544	ENSMUSG00000025737.6	Wdr24
ENSMUST00000161659.8	1.11727	0.598348	10.8615	0.00098182	0.0445673	ENSMUSG00000027822.17	Slc33a1
ENSMUST00000161686.2	0.400009	2.18222	13.0136	0.000309244	0.0215186	ENSMUSG00000023994.14	Nfya
ENSMUST00000161776.8	0.568852	0.571753	12.1638	0.000487249	0.0283368	ENSMUSG00000027834.16	Serpini1
ENSMUST00000162009.2	-0.516943	1.07786	12.7553	0.000355001	0.0238136	ENSMUSG00000030166.15	Rad52
ENSMUST00000162108.8	0.620241	1.20442	14.9297	0.000111591	0.0103042	ENSMUSG00000030729.18	Pgm2l1
ENSMUST00000163100.8	-0.624474	3.5871	11.3565	0.000751843	0.0380385	ENSMUSG00000048922.19	Cdca2
ENSMUST00000163571.8	0.640453	0.266797	14.5304	0.000137917	0.0120479	ENSMUSG00000068206.14	Pick1
ENSMUST00000163697.2	0.277615	3.73674	11.209	0.000814	0.0399353	ENSMUSG00000022255.17	Mtdh
ENSMUST00000163940.2	0.788099	1.81248	46.7701	7.98236e-12	6.92327e-09	ENSMUSG00000044092.9	C130050O18Rik
ENSMUST00000164079.9	-0.29026	3.72399	11.3259	0.000764344	0.0384308	ENSMUSG00000031939.17	Taf1d
ENSMUST00000164304.9	0.783689	3.8277	25.6834	4.02266e-07	0.000116298	ENSMUSG00000056917.14	Sipa1
ENSMUST00000165027.9	-0.589584	5.66141	24.6127	7.00866e-07	0.000191242	ENSMUSG00000001627.13	Ifrd1
ENSMUST00000165293.8	-0.588107	2.48966	11.236	0.000802261	0.0396094	ENSMUSG00000020594.15	Pum2
ENSMUST00000165489.8	-0.809508	3.03116	12.7318	0.000359497	0.0239846	ENSMUSG00000001441.14	Npepps
ENSMUST00000165704.8	0.24428	5.82766	11.1747	0.000829181	0.040354	ENSMUSG00000006498.17	Ptbp1
ENSMUST00000165873.8	-0.246372	3.65835	12.5514	0.000395913	0.0251038	ENSMUSG00000001052.16	Sec24b
ENSMUST00000166123.9	-0.26071	7.33146	11.2752	0.000785511	0.0390105	ENSMUSG00000021282.18	Eif5
ENSMUST00000166299.2	0.83223	0.915155	14.8032	0.000119332	0.0108946	ENSMUSG00000048264.17	Dip2c
ENSMUST00000166972.9	-0.263625	4.56962	15.6128	7.77261e-05	0.00770441	ENSMUSG00000060279.16	Ap2a1
ENSMUST00000166979.8	-0.593575	2.42593	12.1266	0.000497065	0.0288096	ENSMUSG00000002227.16	Mov10
ENSMUST00000167011.8	-0.429708	2.01778	10.8399	0.000993335	0.0449733	ENSMUSG00000056459.15	Zbtb25
ENSMUST00000167268.8	0.464134	0.9341	10.7875	0.00102189	0.0456187	ENSMUSG00000000131.16	Xpo6
ENSMUST00000167273.2	-0.628594	2.81173	11.2271	0.000806111	0.0397087	ENSMUSG00000040435.13	Ppp1r15a
ENSMUST00000167317.8	-0.989385	0.885013	26.1695	3.12724e-07	9.46854e-05	ENSMUSG00000026358.14	Rgs1
ENSMUST00000167626.8	0.748819	2.88121	17.5673	2.7731e-05	0.00355928	ENSMUSG00000025730.16	Rab40c
ENSMUST00000167773.2	-0.835714	2.09593	24.8429	6.21989e-07	0.000171648	ENSMUSG00000032393.16	Dpp8
ENSMUST00000167812.2	-1.14095	4.17451	108.751	1.84008e-25	6.38377e-22	ENSMUSG00000026358.14	Rgs1
ENSMUST00000168047.8	0.262792	3.44285	11.897	0.000562238	0.0314607	ENSMUSG00000036622.16	Atp13a2
ENSMUST00000168086.7	0.786055	2.50043	26.7639	2.29895e-07	7.34605e-05	ENSMUSG00000025764.15	Jade1
ENSMUST00000168741.8	-0.381372	2.12342	12.207	0.000476101	0.0280095	ENSMUSG00000003316.15	Glg1
ENSMUST00000169042.2	-0.382788	4.89479	21.5935	3.36991e-06	0.000705502	ENSMUSG00000026358.14	Rgs1
ENSMUST00000169190.5	6.07524	1.28486	49.5116	1.97198e-12	1.84191e-09	ENSMUSG00000092060.5	Bend4
ENSMUST00000169290.8	0.664032	0.920216	17.2908	3.20741e-05	0.00395391	ENSMUSG00000002718.15	Cse1l
ENSMUST00000169312.2	-1.26033	1.69214	12.798	0.00034699	0.0235153	ENSMUSG00000117748.2	Derpc
ENSMUST00000169409.3	-0.416046	7.1301	116.091	4.53901e-27	2.2046e-23	ENSMUSG00000026358.14	Rgs1
ENSMUST00000169550.8	-0.758506	1.80004	12.0597	0.000515249	0.0295811	ENSMUSG00000059939.14	9430015G10Rik
ENSMUST00000169622.8	0.659877	4.17315	50.8932	9.75331e-13	9.86913e-10	ENSMUSG00000029028.15	Lrrc47
ENSMUST00000169910.8	-0.215717	5.32172	16.1156	5.95907e-05	0.00634719	ENSMUSG00000041408.19	Wapl
ENSMUST00000170870.3	-1.0189	6.27433	148.702	3.33099e-34	4.04465e-30	ENSMUSG00000026358.14	Rgs1
ENSMUST00000171229.8	-0.34563	3.95647	13.3523	0.000258099	0.0184895	ENSMUSG00000021417.16	Eci2
ENSMUST00000171338.8	-0.299926	3.89903	11.7558	0.000606524	0.0325379	ENSMUSG00000058239.14	Usf2
ENSMUST00000171423.9	0.949026	0.275243	22.7468	1.84808e-06	0.000435735	ENSMUSG00000024659.16	Anxa1
ENSMUST00000171456.9	0.807508	2.38147	17.4568	2.93913e-05	0.00371754	ENSMUSG00000031659.14	Adcy7
ENSMUST00000172013.9	-0.275329	3.11864	10.6558	0.00109724	0.047746	ENSMUSG00000005262.14	Ufd1
ENSMUST00000172220.8	0.234465	4.20819	15.5789	7.91332e-05	0.00781199	ENSMUSG00000055670.15	Zzef1
ENSMUST00000172388.8	-1.07034	4.04828	82.6641	9.72533e-20	2.3618e-16	ENSMUSG00000026358.14	Rgs1
ENSMUST00000173013.8	0.964021	0.808488	11.7142	0.000620248	0.0331049	ENSMUSG00000024299.18	Adamts10
ENSMUST00000173830.8	-0.723711	1.9476	14.7815	0.000120713	0.0109795	ENSMUSG00000004591.17	Pkn2
ENSMUST00000174269.8	1.47954	1.50522	12.4097	0.000427118	0.0263685	ENSMUSG00000032423.14	Syncrip
ENSMUST00000175646.2	-0.26204	4.23461	20.37	6.38234e-06	0.00122043	ENSMUSG00000042410.17	Agps
ENSMUST00000175791.9	-0.794918	0.855769	15.8104	7.00179e-05	0.00717462	ENSMUSG00000024921.18	Smarca2
ENSMUST00000176416.8	-0.519829	1.11999	13.9811	0.000184662	0.0148494	ENSMUSG00000032010.16	Usp2
ENSMUST00000176619.2	-0.592491	0.764315	14.4752	0.000142018	0.0123617	ENSMUSG00000037845.15	Fdxacb1
ENSMUST00000176753.8	-0.600509	1.6621	18.4748	1.7217e-05	0.00261252	ENSMUSG00000029647.16	Pan3
ENSMUST00000177162.8	-0.510463	3.34902	13.7543	0.000208338	0.0159605	ENSMUSG00000021000.18	Mia2
ENSMUST00000177779.8	0.797509	1.35763	20.2063	6.95243e-06	0.00128885	ENSMUSG00000004207.16	Psap
ENSMUST00000178797.8	0.453596	2.60468	10.9376	0.000942316	0.043446	ENSMUSG00000022885.17	St6gal1
ENSMUST00000179108.9	0.578881	3.26085	12.5771	0.000390492	0.0249555	ENSMUSG00000035342.15	Lzts2
ENSMUST00000179489.8	-0.533326	3.26515	11.4758	0.000705076	0.0361573	ENSMUSG00000038563.15	Efl1
ENSMUST00000180046.8	-0.486391	2.98889	18.2467	1.94062e-05	0.00275602	ENSMUSG00000056342.17	Usp34
ENSMUST00000182886.8	1.37382	2.84922	12.2377	0.00046833	0.0278078	ENSMUSG00000035325.17	Sec31a
ENSMUST00000183267.2	-0.666432	0.220522	11.5441	0.000679649	0.0351925	ENSMUSG00000068923.15	Syt11
ENSMUST00000183338.7	0.48557	0.993477	12.6788	0.000369822	0.0241428	ENSMUSG00000037174.19	Elf2
ENSMUST00000183538.8	0.942259	1.09477	22.3265	2.30014e-06	0.000517213	ENSMUSG00000026811.19	St6galnac6
ENSMUST00000185005.2	-0.750318	0.746995	13.7208	0.000212097	0.0161466	ENSMUSG00000001018.16	Snapin
ENSMUST00000185117.8	-0.365565	4.54443	26.6161	2.48172e-07	7.82709e-05	ENSMUSG00000032228.17	Tcf12
ENSMUST00000185739.8	1.11407	1.19748	17.4583	2.93677e-05	0.00371754	ENSMUSG00000020659.18	Cbll1
ENSMUST00000186966.7	0.522666	1.74182	10.5818	0.00114207	0.0484881	ENSMUSG00000042699.12	Dhx9
ENSMUST00000187040.7	0.125001	6.54791	12.0448	0.000519357	0.0297467	ENSMUSG00000053877.14	Srcap
ENSMUST00000188299.2	-0.270682	7.38229	26.9598	2.07728e-07	6.91052e-05	ENSMUSG00000101939.2	Gm28438
ENSMUST00000189061.7	-0.400207	5.43564	19.6053	9.52034e-06	0.00163973	ENSMUSG00000026358.14	Rgs1
ENSMUST00000189359.7	0.893559	5.68069	12.4019	0.000428889	0.0263685	ENSMUSG00000041390.19	Mdfic
ENSMUST00000189977.2	-0.241992	3.54788	11.1814	0.000826195	0.0402894	ENSMUSG00000039218.18	Srrm2
ENSMUST00000190058.7	1.29258	0.364064	12.7731	0.000351642	0.0236555	ENSMUSG00000025949.17	Pikfyve
ENSMUST00000190130.2	-0.408121	1.7399	13.0638	0.000301064	0.0210096	ENSMUSG00000009418.18	Nav1
ENSMUST00000190277.2	-0.243864	12.0347	38.6589	5.0473e-10	2.78576e-07	ENSMUSG00000101111.2	Gm28437
ENSMUST00000190341.7	-0.303702	4.83863	16.3678	5.2163e-05	0.00578438	ENSMUSG00000057367.13	Birc2
ENSMUST00000190535.7	-0.348676	3.41501	21.8983	2.87493e-06	0.000612435	ENSMUSG00000021843.18	Ktn1
ENSMUST00000190957.7	-0.468092	4.14846	11.3754	0.000744222	0.0377316	ENSMUSG00000034973.17	Dop1a
ENSMUST00000191615.2	-1.09316	3.65892	15.3662	8.85594e-05	0.00846718	ENSMUSG00000026728.10	Vim
ENSMUST00000191997.2	0.385316	3.44615	14.114	0.000172058	0.0141698	ENSMUSG00000063856.9	Gpx1
ENSMUST00000192284.6	-0.185396	4.89573	10.7381	0.00104951	0.0462819	ENSMUSG00000026615.15	Eprs
ENSMUST00000192491.6	0.961312	0.318751	19.3048	1.11426e-05	0.00187916	ENSMUSG00000037395.17	Rcor3
ENSMUST00000193143.6	-0.784656	0.732913	23.6775	1.13909e-06	0.000282274	ENSMUSG00000026608.14	Kctd3
ENSMUST00000193517.6	-0.455346	4.32029	13.4801	0.000241104	0.0175832	ENSMUSG00000027763.14	Mbnl1
ENSMUST00000193647.6	1.08814	0.615595	43.4471	4.35585e-11	3.11123e-08	ENSMUSG00000027763.14	Mbnl1
ENSMUST00000193700.2	-0.649122	1.32098	17.9158	2.30895e-05	0.00311516	ENSMUSG00000047539.10	Fbxo28
ENSMUST00000194932.6	0.847182	0.81985	12.8365	0.000339918	0.0231879	ENSMUSG00000010048.11	Ifrd2
ENSMUST00000195433.6	0.279659	3.79173	19.1819	1.18835e-05	0.00196321	ENSMUSG00000057335.12	Cep170
ENSMUST00000196695.5	-0.659694	3.3865	26.8391	2.21117e-07	7.19271e-05	ENSMUSG00000028034.16	Fubp1
ENSMUST00000196932.2	-0.852487	0.875886	14.6917	0.000126604	0.0113873	ENSMUSG00000006360.12	Crip1
ENSMUST00000197339.5	-0.569104	2.29667	22.2268	2.42266e-06	0.000539765	ENSMUSG00000029484.13	Anxa3
ENSMUST00000197452.5	4.19131	-0.12977	12.8443	0.000338517	0.0231574	ENSMUSG00000036565.8	Ttyh3
ENSMUST00000197763.2	-0.603265	0.623611	11.0637	0.000880348	0.0417158	ENSMUSG00000029442.20	Cfap251
ENSMUST00000198046.2	0.292737	2.6984	10.8214	0.00100335	0.0451229	ENSMUSG00000028034.16	Fubp1
ENSMUST00000198413.2	-0.512647	1.34384	12.7503	0.000355954	0.0238136	ENSMUSG00000029401.9	Rilpl2
ENSMUST00000198512.2	0.535722	0.427812	10.7371	0.00105009	0.0462819	ENSMUSG00000105139.2	Gm19391
ENSMUST00000199045.5	-0.962209	0.196691	17.0022	3.73366e-05	0.00446659	ENSMUSG00000028256.17	Odf2l
ENSMUST00000199139.2	-0.522298	4.703	12.7946	0.000347622	0.0235153	ENSMUSG00000105954.2	Gm42793
ENSMUST00000199483.5	-0.819973	0.414878	12.2569	0.000463544	0.0275911	ENSMUSG00000034438.17	Gbp8
ENSMUST00000199571.5	0.551113	5.90334	10.629	0.00111328	0.048107	ENSMUSG00000068823.11	Csde1
ENSMUST00000199955.5	1.16792	0.816453	25.4677	4.49861e-07	0.000128528	ENSMUSG00000028970.10	Abcb1b
ENSMUST00000200481.2	0.303407	2.78285	10.6129	0.00112301	0.0481843	ENSMUSG00000049606.17	Zfp644
ENSMUST00000200690.2	-0.526379	2.11767	14.8985	0.000113451	0.0104362	ENSMUSG00000029552.20	Tes
ENSMUST00000200919.2	-1.39307	3.95436	129.448	5.41022e-30	3.75529e-26	ENSMUSG00000058427.11	Cxcl2
ENSMUST00000200998.4	0.780549	2.54234	11.4707	0.000707039	0.0361573	ENSMUSG00000040751.13	Lat2
ENSMUST00000201473.2	0.523568	0.504334	11.3142	0.000769171	0.0385141	ENSMUSG00000029128.13	Rab28
ENSMUST00000202089.4	0.454782	3.4682	21.3525	3.82125e-06	0.000791899	ENSMUSG00000029657.16	Hsph1
ENSMUST00000202214.4	0.683267	1.64212	10.7443	0.00104603	0.046271	ENSMUSG00000029141.17	Slc4a1ap
ENSMUST00000202218.4	0.726968	1.58161	30.8695	2.75969e-08	1.13592e-05	ENSMUSG00000106864.4	Gtf3c2
ENSMUST00000202241.4	-0.850475	0.609237	21.2623	4.00529e-06	0.000817382	ENSMUSG00000107283.4	Mpv17
ENSMUST00000202604.2	-0.438731	2.72046	15.9337	6.55989e-05	0.00677902	ENSMUSG00000029415.5	Sdad1
ENSMUST00000202643.2	-0.622575	2.79483	13.6381	0.000221644	0.0166299	ENSMUSG00000039959.14	Hip1
ENSMUST00000203193.3	-0.834027	2.88479	38.9389	4.37286e-10	2.46965e-07	ENSMUSG00000025702.16	Marchf8
ENSMUST00000203577.2	1.41511	2.30938	81.1123	2.13251e-19	4.70799e-16	ENSMUSG00000001632.17	Brpf1
ENSMUST00000203749.2	0.509518	0.635843	11.6823	0.00063099	0.0333847	ENSMUSG00000068328.11	Aup1
ENSMUST00000203925.2	0.877126	0.890177	11.0619	0.00088121	0.0417158	ENSMUSG00000030276.20	Ttll3
ENSMUST00000203940.3	-0.991527	0.654033	11.9387	0.000549803	0.0310511	ENSMUSG00000052144.10	Ppp4r2
ENSMUST00000204838.2	-0.590468	2.8682	33.8839	5.85013e-09	2.5831e-06	ENSMUSG00000030062.8	Rpn1
ENSMUST00000205335.2	0.228679	5.55823	23.3843	1.3266e-06	0.000322164	ENSMUSG00000053907.11	Mat2a
ENSMUST00000205497.2	0.478354	2.4475	12.6914	0.000367345	0.0241428	ENSMUSG00000030733.11	Sh2b1
ENSMUST00000206789.2	0.70869	1.50389	20.1573	7.13261e-06	0.00131224	ENSMUSG00000033790.12	Tubgcp5
ENSMUST00000207084.2	-1.01799	2.30295	11.6886	0.000628831	0.0333431	ENSMUSG00000039361.12	Picalm
ENSMUST00000207193.2	0.198422	4.06867	10.6838	0.00108079	0.047207	ENSMUSG00000074405.9	Zfp865
ENSMUST00000207767.2	0.90875	2.84445	12.3294	0.00044589	0.0271389	ENSMUSG00000030397.12	Mark4
ENSMUST00000208230.2	-2.93323	1.54983	43.8166	3.60635e-11	2.65394e-08	ENSMUSG00000003545.4	Fosb
ENSMUST00000209032.2	0.897205	2.51351	28.7903	8.06556e-08	2.88047e-05	ENSMUSG00000035227.8	Spcs2
ENSMUST00000209061.2	-0.994543	4.96434	29.0732	6.96959e-08	2.56447e-05	ENSMUSG00000044786.7	Zfp36
ENSMUST00000209518.2	-0.943017	0.400786	16.842	4.06233e-05	0.00478901	ENSMUSG00000031666.16	Rbl2
ENSMUST00000210808.2	-0.740785	0.519708	14.7145	0.000125079	0.011292	ENSMUSG00000063511.12	Snrnp70
ENSMUST00000210894.2	0.558904	0.509996	10.9366	0.000942805	0.043446	ENSMUSG00000037260.9	Hgsnat
ENSMUST00000211286.2	-0.59416	0.379402	13.1181	0.000292463	0.0204682	ENSMUSG00000031684.12	Slc10a7
ENSMUST00000211366.2	0.300241	5.83635	30.7456	2.9417e-08	1.19065e-05	ENSMUSG00000063511.12	Snrnp70
ENSMUST00000212032.2	-0.463881	2.77881	17.5594	2.7847e-05	0.00355928	ENSMUSG00000025195.10	Dnmbp
ENSMUST00000212140.2	0.409383	3.11297	13.5451	0.0002329	0.0171394	ENSMUSG00000031833.11	Mast3
ENSMUST00000212396.2	0.533183	3.39377	20.4519	6.11484e-06	0.00117856	ENSMUSG00000025195.10	Dnmbp
ENSMUST00000212963.2	1.00994	1.17795	15.9114	6.63763e-05	0.00683029	ENSMUSG00000031903.8	Pla2g15
ENSMUST00000213013.2	0.228315	5.11138	16.3737	5.20013e-05	0.00578438	ENSMUSG00000045482.17	Trrap
ENSMUST00000213717.2	0.891133	0.669384	13.5951	0.000226778	0.0168935	ENSMUSG00000032175.12	Tyk2
ENSMUST00000213725.2	0.493931	2.18463	11.7546	0.000606946	0.0325379	ENSMUSG00000057551.11	Zfp317
ENSMUST00000213977.2	0.466142	1.93765	10.8772	0.000973575	0.0444524	ENSMUSG00000003299.11	Mrpl4
ENSMUST00000214602.2	0.381264	2.99494	11.7098	0.000621713	0.0331103	ENSMUSG00000032120.12	C2cd2l
ENSMUST00000214702.2	-0.83746	-0.0208647	16.4531	4.9869e-05	0.0056068	ENSMUSG00000043923.9	Cenatac
ENSMUST00000216677.2	-0.297474	4.89585	12.4558	0.0004167	0.0260189	ENSMUSG00000035024.18	Ncapd3
ENSMUST00000216892.2	-0.766314	3.09314	15.5035	8.23519e-05	0.00806418	ENSMUSG00000032178.15	Ilf3
ENSMUST00000217111.2	0.601353	1.12626	20.8863	4.87358e-06	0.000954475	ENSMUSG00000032193.10	Ldlr
ENSMUST00000217613.2	0.602543	0.864491	15.6224	7.73314e-05	0.00769669	ENSMUSG00000032193.10	Ldlr
ENSMUST00000217643.2	0.566848	2.30995	19.187	1.18516e-05	0.00196321	ENSMUSG00000001348.16	Acp5
ENSMUST00000217948.2	-1.11113	2.86755	10.8344	0.00099632	0.0449733	ENSMUSG00000025366.9	Esyt1
ENSMUST00000218092.2	0.403616	1.68441	10.8765	0.000973907	0.0444524	ENSMUSG00000025366.9	Esyt1
ENSMUST00000218340.2	-0.432005	2.55407	11.6766	0.000632923	0.0334142	ENSMUSG00000112148.2	Lilrb4a
ENSMUST00000218481.2	0.581289	1.46394	14.1628	0.000167648	0.0140136	ENSMUSG00000020219.8	Timm13
ENSMUST00000219206.2	0.475621	1.6993	14.5451	0.000136842	0.0119972	ENSMUSG00000035781.16	R3hdm4
ENSMUST00000219262.2	-0.251048	4.60021	20.0105	7.70198e-06	0.00139584	ENSMUSG00000112023.2	Lilrb4b
ENSMUST00000219374.2	1.03633	0.412409	15.3927	8.73233e-05	0.00844879	ENSMUSG00000061032.10	Rrp1
ENSMUST00000219819.2	-0.732279	0.41682	12.4056	0.000428056	0.0263685	ENSMUSG00000019951.11	Bltp3b
ENSMUST00000220045.2	0.907026	2.09172	66.5692	3.37825e-16	5.86006e-13	ENSMUSG00000025366.9	Esyt1
ENSMUST00000220346.2	-0.421956	3.40324	16.1844	5.74656e-05	0.00618774	ENSMUSG00000019971.11	Cep290
ENSMUST00000221372.2	-0.521139	2.10064	15.5634	7.97841e-05	0.00784436	ENSMUSG00000059669.9	Taf1b
ENSMUST00000222461.2	-0.315247	3.11285	14.3746	0.000149811	0.0129472	ENSMUSG00000021012.17	Zc3h14
ENSMUST00000222564.2	0.84818	1.18867	18.4472	1.74676e-05	0.00261853	ENSMUSG00000001542.8	Ell2
ENSMUST00000223033.2	-0.297609	3.92453	17.5769	2.7592e-05	0.00355928	ENSMUSG00000021585.11	Cast
ENSMUST00000223474.2	-0.46626	1.27732	12.3382	0.000443778	0.0270783	ENSMUSG00000020547.6	Bzw2
ENSMUST00000224656.2	0.770863	0.939463	18.282	1.90496e-05	0.0027243	ENSMUSG00000021785.9	Ngly1
ENSMUST00000224751.2	0.999771	1.19659	55.6082	8.84536e-14	1.13058e-10	ENSMUSG00000021819.12	Zswim8
ENSMUST00000224864.2	-0.443062	1.86706	11.1577	0.000836822	0.0405633	ENSMUSG00000021748.10	Pdhb
ENSMUST00000224885.2	0.996208	0.467716	11.0707	0.00087704	0.0416809	ENSMUSG00000019487.12	Trip10
ENSMUST00000224964.2	0.617792	0.794593	10.6064	0.00112697	0.048213	ENSMUSG00000034190.10	Chmp7
ENSMUST00000225031.2	-0.492902	2.14556	12.6836	0.000368878	0.0241428	ENSMUSG00000021546.19	Hnrnpk
ENSMUST00000225411.2	-0.8368	1.94927	11.8012	0.000591927	0.0322121	ENSMUSG00000024805.17	Pcgf5
ENSMUST00000226270.2	-0.667964	0.670807	10.9802	0.000920895	0.0430904	ENSMUSG00000040618.8	Pck2
ENSMUST00000226398.2	0.52606	3.74745	37.0038	1.17898e-09	6.22426e-07	ENSMUSG00000002496.11	Tsc2
ENSMUST00000226593.2	-0.291034	4.11224	13.2667	0.000270163	0.0191801	ENSMUSG00000022637.12	Cblb
ENSMUST00000226664.2	-0.620762	1.74626	28.5123	9.31056e-08	3.2301e-05	ENSMUSG00000040618.8	Pck2
ENSMUST00000227087.2	0.599924	0.454431	11.1607	0.000835477	0.0405633	ENSMUSG00000042354.8	Gnl3
ENSMUST00000227156.2	0.283249	3.48098	10.9665	0.000927716	0.0432667	ENSMUSG00000022946.11	Dop1b
ENSMUST00000227852.2	-0.681719	0.838053	11.4859	0.00070126	0.0360807	ENSMUSG00000021891.9	Mettl6
ENSMUST00000229003.2	0.458771	1.61902	12.6795	0.000369695	0.0241428	ENSMUSG00000009035.16	Tmem184b
ENSMUST00000230112.2	1.09626	1.61278	15.2326	9.50477e-05	0.00898146	ENSMUSG00000022614.9	Lmf2
ENSMUST00000230129.2	-0.27135	3.91	11.633	0.000647906	0.0339836	ENSMUSG00000056851.15	Pcbp2
ENSMUST00000230171.2	-0.17995	6.93012	15.7224	7.33521e-05	0.00742231	ENSMUSG00000046434.17	Hnrnpa1
ENSMUST00000230583.2	0.441005	2.84453	21.2069	4.12282e-06	0.000834356	ENSMUSG00000018008.9	Cyth4
ENSMUST00000230681.2	0.417761	2.7124	10.9192	0.000951733	0.0436539	ENSMUSG00000089715.13	Cbx6
ENSMUST00000231176.2	0.360993	4.20574	29.044	7.07513e-08	2.56447e-05	ENSMUSG00000018008.9	Cyth4
ENSMUST00000231538.2	-1.80163	-0.252001	12.1971	0.000478649	0.0280773	ENSMUSG00000022761.13	Lztr1
ENSMUST00000232005.2	0.377221	2.10766	12.5922	0.000387358	0.0248205	ENSMUSG00000012114.18	Med15
ENSMUST00000232233.2	0.708874	0.234588	10.5306	0.00117414	0.0495036	ENSMUSG00000073471.4	Rsph3a
ENSMUST00000232395.2	0.667378	1.93415	22.804	1.79392e-06	0.000427111	ENSMUSG00000040785.20	Ttc3
ENSMUST00000232777.2	-0.528492	2.87022	14.7453	0.000123051	0.0111503	ENSMUSG00000024053.12	Emilin2
ENSMUST00000232784.2	0.507594	2.07954	15.3418	8.97114e-05	0.00851032	ENSMUSG00000067722.5	Uqcc4
ENSMUST00000233158.2	-0.426328	1.37171	12.2061	0.000476341	0.0280095	ENSMUSG00000057409.8	Zfp53
ENSMUST00000233210.2	-0.646427	2.31902	12.4295	0.000422616	0.0262262	ENSMUSG00000039770.7	Ypel5
ENSMUST00000233263.2	-0.478555	1.01901	11.2801	0.000783406	0.0389857	ENSMUSG00000032199.14	Polr2m
ENSMUST00000233578.2	-0.660104	1.32352	17.3676	3.08026e-05	0.00383611	ENSMUSG00000022895.17	Ets2
ENSMUST00000233988.2	0.550548	1.72179	17.1408	3.47085e-05	0.00419351	ENSMUSG00000059409.10	Ppp2r5d
ENSMUST00000234948.2	1.30414	0.629078	13.9506	0.00018768	0.0150423	ENSMUSG00000024012.19	Mtch1
ENSMUST00000235184.2	0.463428	1.81843	10.9459	0.000938107	0.043446	ENSMUSG00000038843.19	Gcnt1
ENSMUST00000235271.2	-0.543756	3.09306	22.4133	2.19852e-06	0.000503688	ENSMUSG00000034445.9	Cyb561a3
ENSMUST00000236484.2	0.529428	1.72868	12.2986	0.000453293	0.0273422	ENSMUSG00000091896.10	Ube2d2a
ENSMUST00000236613.2	0.96694	0.111926	25.3951	4.67103e-07	0.000131902	ENSMUSG00000024193.9	Phf1
ENSMUST00000236649.2	-0.619676	3.95809	11.0444	0.000889555	0.0419473	ENSMUSG00000060450.15	Rnf14
ENSMUST00000237358.2	-1.54429	1.266	13.271	0.00026955	0.0191801	ENSMUSG00000024588.11	Fech
ENSMUST00000237472.2	-0.798	0.858025	14.0216	0.000180722	0.0146784	ENSMUSG00000025068.9	Gsto1
ENSMUST00000237510.2	0.565504	2.75762	15.0056	0.000107192	0.0100121	ENSMUSG00000011752.8	Pgam1
ENSMUST00000237700.2	-0.244265	4.2279	11.8144	0.000587746	0.0321473	ENSMUSG00000079614.5	Seh1l
ENSMUST00000237888.2	0.525773	3.11724	18.1164	2.07808e-05	0.0028674	ENSMUSG00000024965.10	Fermt3
ENSMUST00000238171.2	0.257761	3.71087	11.1532	0.000838879	0.040582	ENSMUSG00000024965.10	Fermt3
ENSMUST00000238213.2	0.323581	2.69501	11.6269	0.000650059	0.034023	ENSMUSG00000095567.9	Noc2l
ENSMUST00000238442.2	0.540095	0.647122	13.5101	0.000237281	0.017409	ENSMUSG00000031862.12	Atp13a1
ENSMUST00000238471.2	0.256137	3.83307	12.357	0.000439343	0.0268752	ENSMUSG00000096768.10	Erdr1y
ENSMUST00000238653.2	-0.796048	2.11026	23.5547	1.21413e-06	0.000297831	ENSMUSG00000020807.16	4933427D14Rik
ENSMUST00000238675.2	1.00956	0.379288	16.4329	5.04039e-05	0.00564082	ENSMUSG00000015968.19	Cacna1d
ENSMUST00000238817.2	-0.303668	4.14219	14.6505	0.000129401	0.0115533	ENSMUSG00000053799.9	Exoc6
ENSMUST00000239410.2	-0.80026	2.9829	12.2723	0.00045974	0.0275323	ENSMUSG00000014195.17	Dnajc7
ENSMUST00000243577.1	0.357223	2.86287	14.2831	0.000157267	0.0134008	ENSMUSG00000120369.1	Snhg7
ENSMUST00000244762.1	-0.714151	0.524722	18.1883	2.00107e-05	0.00280902	ENSMUSG00000097195.12	Snhg5
ENSMUST00000245771.1	0.288739	6.73797	65.1632	6.89452e-16	1.11622e-12	ENSMUSG00000092341.6	Malat1
ENSMUST00000247375.1	-1.2103	0.884183	13.8586	0.000197096	0.0155405	ENSMUSG00000053332.15	Gas5
