# Supplementary material for: Bisamidine Derivatives as Candidates for Tegumentary Leishmaniasis Therapy: Phenotypic Screening in Infection of Macrophages and Mechanistic Insights with Dual RNA-seq
Source: ACS Omega. 2026 Mar 27;11(13):20270–84. doi: 10.1021/acsomega.5c10727 (PMC13063000; doi:10.1021/acsomega.5c10727)
Supplement: Supplementary file 6 [file ao5c10727_si_006.xlsx]

## Sheet: enrichment_results_pathway_Reac
Table S5: Enriched categories and pathways of DEGs in macrophage samples
geneSet	description	link	size	overlap	expect	enrichmentRatio	pValue	FDR	overlapId	userId	Database	Type
R-MMU-168638	NOD1/2 Signaling Pathway	http://reactome.org/PathwayBrowser/#/R-MMU-168638	27	7	0.828593	8.44806	1.19315e-05	0.00575594	11797;12363;16151;21929;22187;26416;68652	ENSMUSG00000019505;ENSMUSG00000033538;ENSMUSG00000019850;ENSMUSG00000053436;ENSMUSG00000015755;ENSMUSG00000004221;ENSMUSG00000057367	REACTOME	DEGs-down
R-MMU-448424	Interleukin-17 signaling	http://reactome.org/PathwayBrowser/#/R-MMU-448424	51	9	1.56512	5.75036	1.94896e-05	0.00575594	11908;11909;14281;16151;16179;22187;26416;26419;68652	ENSMUSG00000019505;ENSMUSG00000021250;ENSMUSG00000023027;ENSMUSG00000031392;ENSMUSG00000021936;ENSMUSG00000027104;ENSMUSG00000053436;ENSMUSG00000015755;ENSMUSG00000004221	REACTOME	DEGs-down
R-MMU-450294	MAP kinase activation	http://reactome.org/PathwayBrowser/#/R-MMU-450294	51	9	1.56512	5.75036	1.94896e-05	0.00575594	11908;11909;14281;16151;16179;22187;26416;26419;68652	ENSMUSG00000019505;ENSMUSG00000021250;ENSMUSG00000023027;ENSMUSG00000031392;ENSMUSG00000021936;ENSMUSG00000027104;ENSMUSG00000053436;ENSMUSG00000015755;ENSMUSG00000004221	REACTOME	DEGs-down
R-MMU-5357956	TNFR1-induced NF-kappa-B signaling pathway	http://reactome.org/PathwayBrowser/#/R-MMU-5357956	32	7	0.982036	7.12805	3.97271e-05	0.00879956	11797;16151;21926;21929;22187;53376;68652	ENSMUSG00000019505;ENSMUSG00000024401;ENSMUSG00000019850;ENSMUSG00000015755;ENSMUSG00000004221;ENSMUSG00000032010;ENSMUSG00000057367	REACTOME	DEGs-down
R-MMU-168643	Nucleotide-binding domain, leucine rich repeat containing receptor (NLR) signaling pathways	http://reactome.org/PathwayBrowser/#/R-MMU-168643	38	7	1.16617	6.00257	0.00012754	0.0166514	11797;12363;16151;21929;22187;26416;68652	ENSMUSG00000019505;ENSMUSG00000033538;ENSMUSG00000019850;ENSMUSG00000053436;ENSMUSG00000015755;ENSMUSG00000004221;ENSMUSG00000057367	REACTOME	DEGs-down
R-MMU-450302	activated TAK1 mediates p38 MAPK activation	http://reactome.org/PathwayBrowser/#/R-MMU-450302	19	5	0.583084	8.5751	0.000210024	0.0166514	16151;16179;22187;26416;68652	ENSMUSG00000019505;ENSMUSG00000031392;ENSMUSG00000053436;ENSMUSG00000015755;ENSMUSG00000004221	REACTOME	DEGs-down
R-MMU-450321	JNK (c-Jun kinases) phosphorylation and activation mediated by activated human TAK1	http://reactome.org/PathwayBrowser/#/R-MMU-450321	19	5	0.583084	8.5751	0.000210024	0.0166514	16151;16179;22187;26419;68652	ENSMUSG00000019505;ENSMUSG00000031392;ENSMUSG00000021936;ENSMUSG00000015755;ENSMUSG00000004221	REACTOME	DEGs-down
R-MMU-168142	Toll Like Receptor 10 (TLR10) Cascade	http://reactome.org/PathwayBrowser/#/R-MMU-168142	70	9	2.1482	4.18955	0.000252725	0.0166514	11908;11909;14281;16151;16179;22187;26416;26419;68652	ENSMUSG00000019505;ENSMUSG00000021250;ENSMUSG00000023027;ENSMUSG00000031392;ENSMUSG00000021936;ENSMUSG00000027104;ENSMUSG00000053436;ENSMUSG00000015755;ENSMUSG00000004221	REACTOME	DEGs-down
R-MMU-168164	Toll Like Receptor 3 (TLR3) Cascade	http://reactome.org/PathwayBrowser/#/R-MMU-168164	70	9	2.1482	4.18955	0.000252725	0.0166514	11908;11909;14281;16151;16179;22187;26416;26419;68652	ENSMUSG00000019505;ENSMUSG00000021250;ENSMUSG00000023027;ENSMUSG00000031392;ENSMUSG00000021936;ENSMUSG00000027104;ENSMUSG00000053436;ENSMUSG00000015755;ENSMUSG00000004221	REACTOME	DEGs-down
R-MMU-168176	Toll Like Receptor 5 (TLR5) Cascade	http://reactome.org/PathwayBrowser/#/R-MMU-168176	70	9	2.1482	4.18955	0.000252725	0.0166514	11908;11909;14281;16151;16179;22187;26416;26419;68652	ENSMUSG00000019505;ENSMUSG00000021250;ENSMUSG00000023027;ENSMUSG00000031392;ENSMUSG00000021936;ENSMUSG00000027104;ENSMUSG00000053436;ENSMUSG00000015755;ENSMUSG00000004221	REACTOME	DEGs-down
R-MMU-975871	MyD88 cascade initiated on plasma membrane	http://reactome.org/PathwayBrowser/#/R-MMU-975871	70	9	2.1482	4.18955	0.000252725	0.0166514	11908;11909;14281;16151;16179;22187;26416;26419;68652	ENSMUSG00000019505;ENSMUSG00000021250;ENSMUSG00000023027;ENSMUSG00000031392;ENSMUSG00000021936;ENSMUSG00000027104;ENSMUSG00000053436;ENSMUSG00000015755;ENSMUSG00000004221	REACTOME	DEGs-down
R-MMU-166058	MyD88:MAL(TIRAP) cascade initiated on plasma membrane	http://reactome.org/PathwayBrowser/#/R-MMU-166058	71	9	2.17889	4.13054	0.000281909	0.0166514	11908;11909;14281;16151;16179;22187;26416;26419;68652	ENSMUSG00000019505;ENSMUSG00000021250;ENSMUSG00000023027;ENSMUSG00000031392;ENSMUSG00000021936;ENSMUSG00000027104;ENSMUSG00000053436;ENSMUSG00000015755;ENSMUSG00000004221	REACTOME	DEGs-down
R-MMU-168179	Toll Like Receptor TLR1:TLR2 Cascade	http://reactome.org/PathwayBrowser/#/R-MMU-168179	71	9	2.17889	4.13054	0.000281909	0.0166514	11908;11909;14281;16151;16179;22187;26416;26419;68652	ENSMUSG00000019505;ENSMUSG00000021250;ENSMUSG00000023027;ENSMUSG00000031392;ENSMUSG00000021936;ENSMUSG00000027104;ENSMUSG00000053436;ENSMUSG00000015755;ENSMUSG00000004221	REACTOME	DEGs-down
R-MMU-168188	Toll Like Receptor TLR6:TLR2 Cascade	http://reactome.org/PathwayBrowser/#/R-MMU-168188	71	9	2.17889	4.13054	0.000281909	0.0166514	11908;11909;14281;16151;16179;22187;26416;26419;68652	ENSMUSG00000019505;ENSMUSG00000021250;ENSMUSG00000023027;ENSMUSG00000031392;ENSMUSG00000021936;ENSMUSG00000027104;ENSMUSG00000053436;ENSMUSG00000015755;ENSMUSG00000004221	REACTOME	DEGs-down
R-MMU-181438	Toll Like Receptor 2 (TLR2) Cascade	http://reactome.org/PathwayBrowser/#/R-MMU-181438	71	9	2.17889	4.13054	0.000281909	0.0166514	11908;11909;14281;16151;16179;22187;26416;26419;68652	ENSMUSG00000019505;ENSMUSG00000021250;ENSMUSG00000023027;ENSMUSG00000031392;ENSMUSG00000021936;ENSMUSG00000027104;ENSMUSG00000053436;ENSMUSG00000015755;ENSMUSG00000004221	REACTOME	DEGs-down
R-MMU-166166	MyD88-independent TLR4 cascade	http://reactome.org/PathwayBrowser/#/R-MMU-166166	88	10	2.7006	3.70288	0.000322326	0.0167989	11797;11908;11909;14281;16151;16179;22187;26416;26419;68652	ENSMUSG00000019505;ENSMUSG00000021250;ENSMUSG00000023027;ENSMUSG00000031392;ENSMUSG00000021936;ENSMUSG00000027104;ENSMUSG00000053436;ENSMUSG00000015755;ENSMUSG00000004221;ENSMUSG00000057367	REACTOME	DEGs-down
R-MMU-937061	TRIF(TICAM1)-mediated TLR4 signaling	http://reactome.org/PathwayBrowser/#/R-MMU-937061	88	10	2.7006	3.70288	0.000322326	0.0167989	11797;11908;11909;14281;16151;16179;22187;26416;26419;68652	ENSMUSG00000019505;ENSMUSG00000021250;ENSMUSG00000023027;ENSMUSG00000031392;ENSMUSG00000021936;ENSMUSG00000027104;ENSMUSG00000053436;ENSMUSG00000015755;ENSMUSG00000004221;ENSMUSG00000057367	REACTOME	DEGs-down
R-MMU-975138	TRAF6 mediated induction of NFkB and MAP kinases upon TLR7/8 or 9 activation	http://reactome.org/PathwayBrowser/#/R-MMU-975138	75	9	2.30165	3.91024	0.00042804	0.0209524	11908;11909;14281;16151;16179;22187;26416;26419;68652	ENSMUSG00000019505;ENSMUSG00000021250;ENSMUSG00000023027;ENSMUSG00000031392;ENSMUSG00000021936;ENSMUSG00000027104;ENSMUSG00000053436;ENSMUSG00000015755;ENSMUSG00000004221	REACTOME	DEGs-down
R-MMU-73887	Death Receptor Signaling	http://reactome.org/PathwayBrowser/#/R-MMU-73887	109	11	3.34506	3.28843	0.000461952	0.0209524	11797;16151;16179;18412;19165;21926;21929;22187;26419;53376;68652	ENSMUSG00000019505;ENSMUSG00000024401;ENSMUSG00000031392;ENSMUSG00000019850;ENSMUSG00000010609;ENSMUSG00000021936;ENSMUSG00000015837;ENSMUSG00000015755;ENSMUSG00000004221;ENSMUSG00000032010;ENSMUSG00000057367	REACTOME	DEGs-down
R-MMU-975155	MyD88 dependent cascade initiated on endosome	http://reactome.org/PathwayBrowser/#/R-MMU-975155	76	9	2.33234	3.85879	0.000472966	0.0209524	11908;11909;14281;16151;16179;22187;26416;26419;68652	ENSMUSG00000019505;ENSMUSG00000021250;ENSMUSG00000023027;ENSMUSG00000031392;ENSMUSG00000021936;ENSMUSG00000027104;ENSMUSG00000053436;ENSMUSG00000015755;ENSMUSG00000004221	REACTOME	DEGs-down
R-MMU-168181	Toll Like Receptor 7/8 (TLR7/8) Cascade	http://reactome.org/PathwayBrowser/#/R-MMU-168181	77	9	2.36302	3.80868	0.0005217	0.0220108	11908;11909;14281;16151;16179;22187;26416;26419;68652	ENSMUSG00000019505;ENSMUSG00000021250;ENSMUSG00000023027;ENSMUSG00000031392;ENSMUSG00000021936;ENSMUSG00000027104;ENSMUSG00000053436;ENSMUSG00000015755;ENSMUSG00000004221	REACTOME	DEGs-down
R-MMU-429947	Deadenylation of mRNA	http://reactome.org/PathwayBrowser/#/R-MMU-429947	23	5	0.705838	7.08378	0.000550162	0.0221565	13681;13682;208643;69125;72587	ENSMUSG00000020515;ENSMUSG00000045983;ENSMUSG00000022884;ENSMUSG00000059796;ENSMUSG00000029647	REACTOME	DEGs-down
R-MMU-168138	Toll Like Receptor 9 (TLR9) Cascade	http://reactome.org/PathwayBrowser/#/R-MMU-168138	81	9	2.48578	3.6206	0.000759697	0.0283628	11908;11909;14281;16151;16179;22187;26416;26419;68652	ENSMUSG00000019505;ENSMUSG00000021250;ENSMUSG00000023027;ENSMUSG00000031392;ENSMUSG00000021936;ENSMUSG00000027104;ENSMUSG00000053436;ENSMUSG00000015755;ENSMUSG00000004221	REACTOME	DEGs-down
R-MMU-166016	Toll Like Receptor 4 (TLR4) Cascade	http://reactome.org/PathwayBrowser/#/R-MMU-166016	98	10	3.00749	3.32504	0.000768293	0.0283628	11797;11908;11909;14281;16151;16179;22187;26416;26419;68652	ENSMUSG00000019505;ENSMUSG00000021250;ENSMUSG00000023027;ENSMUSG00000031392;ENSMUSG00000021936;ENSMUSG00000027104;ENSMUSG00000053436;ENSMUSG00000015755;ENSMUSG00000004221;ENSMUSG00000057367	REACTOME	DEGs-down
R-MMU-450282	MAPK targets/ Nuclear events mediated by MAP kinases	http://reactome.org/PathwayBrowser/#/R-MMU-450282	26	5	0.797904	6.26642	0.00099828	0.035379	11908;11909;14281;26416;26419	ENSMUSG00000021250;ENSMUSG00000023027;ENSMUSG00000021936;ENSMUSG00000027104;ENSMUSG00000053436	REACTOME	DEGs-down
R-MMU-75893	TNF signaling	http://reactome.org/PathwayBrowser/#/R-MMU-75893	54	7	1.65719	4.22403	0.00118497	0.0403801	11797;16151;21926;21929;22187;53376;68652	ENSMUSG00000019505;ENSMUSG00000024401;ENSMUSG00000019850;ENSMUSG00000015755;ENSMUSG00000004221;ENSMUSG00000032010;ENSMUSG00000057367	REACTOME	DEGs-down
mmu04668	TNF signaling pathway	http://www.kegg.jp/kegg-bin/show_pathway?mmu04668+11797+11909+11911+14281+16151+16477+20310+21926+21929+26416+26419+68652	90	12	2.83284	4.23604	1.99939e-05	0.00440373	11797;11909;11911;14281;16151;16477;20310;21926;21929;26416;26419;68652	ENSMUSG00000021250;ENSMUSG00000024401;ENSMUSG00000052837;ENSMUSG00000058427;ENSMUSG00000019850;ENSMUSG00000042406;ENSMUSG00000021936;ENSMUSG00000027104;ENSMUSG00000053436;ENSMUSG00000015755;ENSMUSG00000004221;ENSMUSG00000057367	KEGG	DEGs-down
mmu04657	IL-17 signaling pathway	http://www.kegg.jp/kegg-bin/show_pathway?mmu04657+14281+14282+16151+20310+21926+21929+26416+26419+68652	52	9	1.63675	5.4987	2.75233e-05	0.00440373	14281;14282;16151;20310;21926;21929;26416;26419;68652	ENSMUSG00000021250;ENSMUSG00000024401;ENSMUSG00000058427;ENSMUSG00000019850;ENSMUSG00000021936;ENSMUSG00000053436;ENSMUSG00000015755;ENSMUSG00000004221;ENSMUSG00000003545	KEGG	DEGs-down
mmu05418	Fluid shear stress and atherosclerosis	http://www.kegg.jp/kegg-bin/show_pathway?mmu05418+11465+14281+14873+16151+18412+19252+20610+21926+26416+26419	90	10	2.83284	3.53003	0.00046477	0.0484026	11465;14281;14873;16151;18412;19252;20610;21926;26416;26419	ENSMUSG00000021250;ENSMUSG00000024190;ENSMUSG00000024401;ENSMUSG00000021936;ENSMUSG00000053436;ENSMUSG00000062825;ENSMUSG00000015837;ENSMUSG00000020265;ENSMUSG00000004221;ENSMUSG00000025068	KEGG	DEGs-down
mmu04064	NF-kappa B signaling pathway	http://www.kegg.jp/kegg-bin/show_pathway?mmu04064+11797+13197+16151+16179+17873+20310+21926+21929+68652	78	9	2.45513	3.6658	0.000679149	0.0484026	11797;13197;16151;16179;17873;20310;21926;21929;68652	ENSMUSG00000015312;ENSMUSG00000024401;ENSMUSG00000031392;ENSMUSG00000036390;ENSMUSG00000058427;ENSMUSG00000019850;ENSMUSG00000015755;ENSMUSG00000004221;ENSMUSG00000057367	KEGG	DEGs-down
mmu04061	Viral protein interaction with cytokine and cytokine receptor	http://www.kegg.jp/kegg-bin/show_pathway?mmu04061+12767+12768+20302+20310+21926	24	5	0.755423	6.61881	0.000756291	0.0484026	12767;12768;20302;20310;21926	ENSMUSG00000000982;ENSMUSG00000024401;ENSMUSG00000025804;ENSMUSG00000058427;ENSMUSG00000045382	KEGG	DEGs-down
GO:0070482	response to oxygen levels	http://amigo.geneontology.org/amigo/term/GO:0070482	216	21	6.62739	3.16867	2.62622e-06	0.00211411	11555;11797;11909;11911;13653;14281;17705;17711;17716;17719;17721;19155;19712;21926;24136;26419;67563;74747;99237;108058;112407	ENSMUSG00000002280;ENSMUSG00000020108;ENSMUSG00000021250;ENSMUSG00000024401;ENSMUSG00000035105;ENSMUSG00000045730;ENSMUSG00000038418;ENSMUSG00000026872;ENSMUSG00000064341;ENSMUSG00000064357;ENSMUSG00000064363;ENSMUSG00000064367;ENSMUSG00000064370;ENSMUSG00000053819;ENSMUSG00000042406;ENSMUSG00000021936;ENSMUSG00000027104;ENSMUSG00000029249;ENSMUSG00000068040;ENSMUSG00000001441;ENSMUSG00000057367	GO	DEGs-down
GO:0001891	phagocytic cup	http://amigo.geneontology.org/amigo/term/GO:0001891	25	7	1.29059	5.42387	0.000195977	0.0331201	16952;18826;21926;69178;75415;106628;229521	ENSMUSG00000024401;ENSMUSG00000041225;ENSMUSG00000027423;ENSMUSG00000021998;ENSMUSG00000024659;ENSMUSG00000068923;ENSMUSG00000019487	GO	DEGs
GO:0003727	single-stranded RNA binding	http://amigo.geneontology.org/amigo/term/GO:0003727	73	13	4.00197	3.2484	0.000140841	0.0366187	13211;14359;15382;16201;16952;51810;56361;56403;72587;75553;107817;230721;494448	ENSMUSG00000027680;ENSMUSG00000011257;ENSMUSG00000089715;ENSMUSG00000029507;ENSMUSG00000056962;ENSMUSG00000039630;ENSMUSG00000024659;ENSMUSG00000032423;ENSMUSG00000029647;ENSMUSG00000042699;ENSMUSG00000032178;ENSMUSG00000021012;ENSMUSG00000046434	GO	DEGs
